# Supplementary material for: The importance of accurate phenotyping in large-scale analyses of common disorders such as hearing loss
Source: Eur J Hum Genet. 2025 Sep 27;33(12):1708–11. doi: 10.1038/s41431-025-01957-z (PMC12669744; doi:10.1038/s41431-025-01957-z)
Supplement: Supplementary file 1 — Supplementary Table 1 [file 41431_2025_1957_MOESM1_ESM.xlsx]

## Sheet: Sheet1
Supplementary Table 1. Conditions for inclusion and exclusion in the normal hearing and hearing impairment groups from the All of Us biobank.
Condition for inclusion in hearing loss group	Condition for exclusion from normal hearing group	Condition for exclusion from either group	Condition for inclusion in normal hearing group (provided there are no other indications of hearing impairment)
Observation: Hearing aid worn	Procedure: Evaluation for hearing aid and testing	Condition: Alport syndrome	Condition: Hearing normal
Observation: Presence of external hearing-aid	Condition: Abnormal auditory perception	Condition: Deaf mutism	Condition: Hearing test normal
Observation: External hearing aid in situ,	Condition: Abnormal finding on auditory function study	Condition: Central hearing loss	Condition: O/E - hearing normal
Observation: Does use hearing aid,	Condition: Hearing change	Condition: Diplacusis	Survey questions: Do you have a disability: Deaf? - No
Observation: Sensory hearing loss, unilateral,	Condition: Impaired auditory discrimination	Condition: Bilateral hyperacusis of ears
Observation: Neural hearing loss, unilateral,	Condition: Hearing test abnormal	Condition: Sudden hearing loss
Procedure:Fitting of hearing aid	Condition: Distorted hearing	Condition: Bilateral central hearing loss
Procedure:Audiometry for hearing aid evaluation to determine the level and degree of hearing loss	Condition: Hearing disorder	Condition: Hyperacusis
Procedure:Fitting/orientation/checking of hearing aid	Condition: Combined visual and hearing impairment	Condition: Congenital sensorineural hearing loss
Procedure:Repair/modification of a hearing aid	Condition: Audiogram abnormal	Condition: Sudden sensorineural hearing loss
Condition:Asymmetrical sensorineural hearing loss	Condition: Auditory/vestibular test abnormal	Condition: Temporary auditory threshold shift
Condition:Sensorineural hearing loss, bilateral	Survey questions:Do you have a disability: Deaf? - PMI: Skip	Condition: Hyperacusis of right ear
Condition:Sensorineural hearing loss	Survey questions:Do you have a disability: Deaf? - Prefer Not To Answer	Survey questions: About how old were you when you were first told you had severe hearing loss or partial deafness in one or both ears? - Child, Adolescent
Condition:Hearing loss		Survey questions: Including yourself, who in your family has had tinnitus? - Self
Condition:Bilateral sensory hearing loss		Procedure Code: Implantation of cochlear prosthetic device
Condition:Deafness of right ear		Procedure Code: Cochlear prosthesis procedure
Condition:Decreased hearing		Conditions Code: Waardenburg's syndrome
Condition:Presbycusis		Conditions Code: Congenital malformation of ear
Condition:Bilateral hearing loss		Conditions Code: Conductive hearing loss
Condition:Hearing problem		Conditions Code: Congenital anomaly of middle ear
Condition:High frequency deafness		Conditions Code: Ménière’s Disease
Condition:Hearing difficulty		Conditions Code: Neural hearing loss
Condition:Hearing loss of left ear		Conditions Code: Complete deafness
Condition:Noise-induced hearing loss		Conditions Code: Congenital deafness
Condition:Hearing loss of right ear		Conditions Code: Transient ischemic deafness
Condition:Ototoxicity - deafness		Conditions Code: Hearing loss associated with syndrome
Condition:Asymmetrical hearing loss		Conditions Code: Sudden hearing loss (at age ≥55)
Condition:Sensorineural hearing loss in left ear		Conditions Code: Sudden idiopathic hearing loss (at age ≥55)
Condition:Sensory hearing loss		Conditions Code: Sudden sensorineural hearing loss (at age ≥55)
Condition:Hearing loss in left ear		Conditions Code: Acute otitis externa (at age ≥55)
Condition:Sensorineural hearing loss in right ear		Conditions Code: Acute otitis media (at age ≥55)
Condition:Perception of hearing loss		Conditions Code: Acute secretory otitis media (at age ≥55)
Condition:High frequency sensorineural hearing loss of bilateral ears		Conditions Code: Otitis (at age ≥55)
Condition:Bilateral hearing loss of ears caused by noise		Conditions Code: Disorder of middle ear (at age ≥55)
Condition:Upper frequency deafness		Conditions Code: Otorrhea (at age ≥55)
Condition:Difficulty hearing high frequency sounds		Conditions Code: Otitis externa (at age ≥55)
Condition:Bilateral deafness		Conditions Code: Otitis media (at age ≥55)
Condition:Sensorineural hearing loss of combined sites		Conditions Code: Cerebrospinal fluid otorrhea (at age ≥55)
Survey questions:Do you have a disability: Deaf? - Yes		Device Code: Cochlear device, includes all internal and external components
Survey questions:Including yourself, who in your family has had severe hearing loss or partial deafness in one or both ears? - Self		Device Code: Microphone for use with cochlear implant device, replacement
Survey questions:About how old were you when you were first told you had severe hearing loss or partial deafness in one or both ears? - Adult, Older adult, Elderly		Device Code: Transmitting coil for use with cochlear implant device, replacement
