# Supplementary material for: The importance of accurate phenotyping in large-scale analyses of common disorders such as hearing loss
Source: Eur J Hum Genet. 2025 Sep 27;33(12):1708–11. doi: 10.1038/s41431-025-01957-z (PMC12669744; doi:10.1038/s41431-025-01957-z)
Supplement: Supplementary file 2 — Supplementary Table 2 [file 41431_2025_1957_MOESM2_ESM.xlsx]

## Sheet: Sheet1
Supplementary Table 2. A list of genes underlying hereditary hearing impairment in humans and/or in mice.
AAK1 (ENSG00000115977)
Bowl MR et al. A large scale hearing loss screen reveals an extensive unexplored genetic landscape for auditory dysfunction. Nat Commun. 2017 Oct 12;8(1):886. doi: 10.1038/s41467-017-00595-4.
ABCC1 (ENSG00000103222)
Li et al. Extrusion pump ABCC1 was first linked with nonsyndromic hearing loss in humans by stepwise genetic analysis. Genet Med. 2019 Dec;21(12):2744-2754.doi: 10.1038/s41436-019-0594-y. Epub 2019 Jul 5.
ABHD12 (ENSG00000100997)
Blankman JL et al. ABHD12 controls brain lysophosphatidylserine pathways that are deregulated in a murine model of the neurodegenerative disease PHARC. Proc Natl Acad Sci U S A. 2013 Jan 22;110(4):1500-5. doi:
ABLIM2 (ENSG00000163995)
abnormal auditory brainstem response seen in Ablim2<em1(IMPC)J> homozygotes (IMPC). Dickinson et al. High-throughput discovery of novel developmental phenotypes, Nature. 2016 Sep 22;537(7621):508-514. doi: 10.1038/nature19356. Epub 2016 Sep 14.
ACAN (ENSG00000157766)
Yoo TJ et al. Hearing impairment in mice with the cmd/cmd (cartilage matrix deficiency) mutant gene. Ann N Y Acad Sci. 1991;630:265-7. doi: 10.1111/j.1749-6632.1991.tb19600.x.
ACBD7 (ENSG00000176244)
Wu et al. Acbd7 is Essential for Maintaining Auditory and Vestibular Functions Associated With Hair Cell Synaptic Transmission.Assoc Res Otolaryngol Abs. 2025; 48:779.
ACO2 (ENSG00000100412)
Lear et al. M37: Importance of the Mitochondrial Protein ACO2 for Hearing and Sensory Hair Cells. ARO 2024 (https://pmg.joynadmin.org/documents/1050/65c28571071d8c45f6583cd2.pdf)
ACSL4 (ENSG00000068366)
Ingham NJ et al. Mouse screen reveals multiple new genes underlying mouse and human hearing loss. PLoS Biol. 2019 Apr 11;17(4):e3000194. doi: 10.1371/journal.pbio.3000194. eCollection 2019 Apr.;increased or absent threshold for auditory brainstem response seen in Acsl4<tm1a(EUCOMM)Wtsi> homozygote (IMPC data, www.mousephenotype.org). Dickinson et al. High-throughput discovery of novel development…
ACTB (ENSG00000075624)
Perrin BJ et al. beta-actin and gamma-actin are each dispensable for auditory hair cell development but required for Stereocilia maintenance. PLoS Genet. 2010 Oct 14;6(10):e1001158. doi: 10.1371/journal.pgen.1001158.
ACTG1 (ENSG00000184009)
van Wijk E et al. A mutation in the gamma actin 1 (ACTG1) gene causes autosomal dominant hearing loss (DFNA20/26). J Med Genet. 2003 Dec;40(12):879-84. doi: 10.1136/jmg.40.12.879.; Zhu M et al. Mutations in the gamma-actin gene (ACTG1) are associated with dominant progressive deafness (DFNA20/26). Am J Hum Genet. 2003 Nov;73(5):1082-91. doi: 10.1086/379286. Epub 2003 Sep 16.
ACTL6B (ENSG00000077080)
abnormal auditory brainstem response seen in Actl6b<em1(IMPC)J> heterozygotes (IMPC). Dickinson et al. High-throughput discovery of novel developmental phenotypes, Nature. 2016 Sep 22;537(7621):508-514. doi: 10.1038/nature19356. Epub 2016 Sep 14. ;
ACVR2A (ENSG00000121989)
Bowl MR et al. A large scale hearing loss screen reveals an extensive unexplored genetic landscape for auditory dysfunction. Nat Commun. 2017 Oct 12;8(1):886. doi: 10.1038/s41467-017-00595-4.
ADAMTS15 (ENSG00000166106)
increased or absent threshold for auditory brainstem response seen in Adamts15<tm1.1(KOMP)Vlcg> homozygote (IMPC data, www.mousephenotype.org). Dickinson et al. High-throughput discovery of novel developmental phenotypes, Nature. 2016 Sep 22;537(7621):508-514. doi: 10.1038/nature19356. Epub 2016 Sep 14. ;
ADCY1 (ENSG00000164742)
Santos-Cortez RL et al. Adenylate cyclase 1 (ADCY1) mutations cause recessive hearing impairment in humans and defects in hair cell function and hearing in zebrafish. Hum Mol Genet. 2014 Jun 15;23(12):3289-98. doi: 10.1093/hmg/ddu042. Epub 2014 Jan
ADGRB1 (ENSG00000181790)
Ingham NJ et al. Mouse screen reveals multiple new genes underlying mouse and human hearing loss. PLoS Biol. 2019 Apr 11;17(4):e3000194. doi: 10.1371/journal.pbio.3000194. eCollection 2019 Apr.
ADGRV1 (ENSG00000164199)
Pieke-Dahl S et al. Genetic heterogeneity of Usher syndrome type II: localisation to chromosome 5q. J Med Genet. 2000 Apr;37(4):256-62. doi: 10.1136/jmg.37.4.256.; Weston MD et al. Mutations in the VLGR1 gene implicate G-protein signaling in the pathogenesis of Usher syndrome type II. Am J Hum Genet. 2004 Feb;74(2):357-66. doi: 10.1086/381685. Epub 2004 Jan 20.
ADIPOQ (ENSG00000181092)
Tanigawa T et al. Adiponectin deficiency exacerbates age-related hearing impairment. Cell Death Dis. 2014 Apr 24;5:e1189. doi: 10.1038/cddis.2014.140.
ADIPOR1 (ENSG00000159346)
abnormal auditory brainstem response seen in Adipor1<tm1b(EUCOMM)Hmgu> homozygote (IMPC data, www.mousephenotype.org). Dickinson et al. High-throughput discovery of novel developmental phenotypes, Nature. 2016 Sep 22;537(7621):508-514. doi: 10.1038/nature19356. Epub 2016 Sep 14. ;
AFAP1L2 (ENSG00000169129)
abnormal auditory brainstem response seen in Afap1l2<tm1b(KOMP)Wtsi> homozygote (IMPC data, www.mousephenotype.org). Dickinson et al. High-throughput discovery of novel developmental phenotypes, Nature. 2016 Sep 22;537(7621):508-514. doi: 10.1038/nature19356. Epub 2016 Sep 14. ;
AFG2A (ENSG00000145375)
Tanaka et al. Mutations in SPATA5 Are Associated with Microcephaly, Intellectual Disability, Seizures, and Hearing Loss. Am J Hum Genet. 2015 Sep 3;97(3):457-64. doi: 10.1016/j.ajhg.2015.07.014. Epub 2015 Aug 20.; Kurata et al. Characterization of SPATA5-related encephalopathy in early childhood. Clin Genet. 2016 Nov;90(5):437-444.doi: 10.1111/cge.12813. Epub 2016 Jul 4.
AFG2B (ENSG00000171763)
Richard et al 2021. Bi-allelic variants in SPATA5L1 lead to intellectual disability, spastic-dystonic cerebral palsy, epilepsy, and hearing loss. Am J Hum Genet. 2021 Oct 7;108(10):2006-2016. doi: 10.1016/j.ajhg.2021.08.003.
AGAP1 (ENSG00000157985)
Ingham NJ et al. Mouse screen reveals multiple new genes underlying mouse and human hearing loss. PLoS Biol. 2019 Apr 11;17(4):e3000194. doi: 10.1371/journal.pbio.3000194. eCollection 2019 Apr.;increased or absent threshold for auditory brainstem response seen in Agap1<tm1a(EUCOMM)Wtsi> homozygote (IMPC data, www.mousephenotype.org). Dickinson et al. High-throughput discovery of novel development…
AHRR (ENSG00000063438)
increased or absent threshold for auditory brainstem response seen in Ahrr<tm1b(KOMP)Wtsi> homozygote (IMPC data, www.mousephenotype.org). Dickinson et al. High-throughput discovery of novel developmental phenotypes, Nature. 2016 Sep 22;537(7621):508-514. doi: 10.1038/nature19356. Epub 2016 Sep 14. ;
AHSG (ENSG00000145192)
Bowl MR et al. A large scale hearing loss screen reveals an extensive unexplored genetic landscape for auditory dysfunction. Nat Commun. 2017 Oct 12;8(1):886. doi: 10.1038/s41467-017-00595-4.
AIFM1 (ENSG00000156709)
Zong L et al. Mutations in apoptosis-inducing factor cause X-linked recessive auditory neuropathy spectrum disorder. J Med Genet. 2015 Aug;52(8):523-31. doi: 10.1136/jmedgenet-2014-102961. Epub 2015
ALDOC (ENSG00000109107)
increased or absent threshold for auditory brainstem response seen in Aldoc<tm1.1(KOMP)Vlcg> homozygote (IMPC data, www.mousephenotype.org). Dickinson et al. High-throughput discovery of novel developmental phenotypes, Nature. 2016 Sep 22;537(7621):508-514. doi: 10.1038/nature19356. Epub 2016 Sep 14. ;
ALG10 (ENSG00000139133)
Probst FJ et al. A point mutation in the gene for asparagine-linked glycosylation 10B (Alg10b) causes nonsyndromic hearing impairment in mice (Mus musculus). PLoS One. 2013 Nov 26;8(11):e80408. doi: 10.1371/journal.pone.0080408.
ALG10B (ENSG00000175548)
Probst FJ et al. A point mutation in the gene for asparagine-linked glycosylation 10B (Alg10b) causes nonsyndromic hearing impairment in mice (Mus musculus). PLoS One. 2013 Nov 26;8(11):e80408. doi: 10.1371/journal.pone.0080408.
ALMS1 (ENSG00000116127)
Collin GB et al. Alms1-disrupted mice recapitulate human Alstrom syndrome. Hum Mol Genet. 2005 Aug 15;14(16):2323-33. doi: 10.1093/hmg/ddi235. Epub 2005 Jul
AMMECR1 (ENSG00000101935)
Moyses-Oliveira M et al. Inactivation of AMMECR1 is associated with growth, bone, and heart alterations. Hum Mutat. 2018 Feb;39(2):281-291. doi: 10.1002/humu.23373. Epub 2017 Dec 14.
ANKRD11 (ENSG00000167522)
Bowl MR et al. A large scale hearing loss screen reveals an extensive unexplored genetic landscape for auditory dysfunction. Nat Commun. 2017 Oct 12;8(1):886. doi: 10.1038/s41467-017-00595-4.
ANKRD24 (ENSG00000089847)
abnormal auditory brainstem response seen in Ankrd24<em1(IMPC)J> homozygote (IMPC data, www.mousephenotype.org). Dickinson et al. High-throughput discovery of novel developmental phenotypes, Nature. 2016 Sep 22;537(7621):508-514. doi: 10.1038/nature19356. Epub 2016 Sep 14. ;Krey JF et al. ANKRD24 is Required for Hair Bundle Organization and Hearing Function in the Mouse Cochlea. Assoc Res Otolary…
AP1G1 (ENSG00000166747)
Johnson KR et al. A hypomorphic mutation of the gamma-1 adaptin gene (Ap1g1) causes inner ear, retina, thyroid, and testes abnormalities in mice. Mamm Genome. 2016 Jun;27(5-6):200-12. doi: 10.1007/s00335-016-9632-0. Epub 2016
AP3D1 (ENSG00000065000)
Lane PW and Deol MS. Mocha, a new coat color and behavior mutation on chromosome 10 of the mouse. J Hered. 1974 Nov-Dec;65(6):362-4. doi: 10.1093/oxfordjournals.jhered.a108551.; Rolfsen RM and Erway LC. Trace metals and otolith defects in mocha mice. J Hered. 1984 May-Jun;75(3):159-62.; Kantheti P et al. Mutation in AP-3 delta in the mocha mouse links endosomal transport to storage deficiency in …
AP3M2 (ENSG00000070718)
Bowl MR et al. A large scale hearing loss screen reveals an extensive unexplored genetic landscape for auditory dysfunction. Nat Commun. 2017 Oct 12;8(1):886. doi: 10.1038/s41467-017-00595-4.
AP3S1 (ENSG00000177879)
Bowl MR et al. A large scale hearing loss screen reveals an extensive unexplored genetic landscape for auditory dysfunction. Nat Commun. 2017 Oct 12;8(1):886. doi: 10.1038/s41467-017-00595-4.
APAF1 (ENSG00000120868)
Cecconi F et al. Apaf1-dependent programmed cell death is required for inner ear morphogenesis and growth. Development. 2004 May;131(9):2125-35. doi: 10.1242/dev.01082.
APOE (ENSG00000130203)
Guo Y et al. Morphological and functional alterations of the cochlea in apolipoprotein E gene deficient mice. Hear Res. 2005 Oct;208(1-2):54-67. doi: 10.1016/j.heares.2005.05.010. Epub 2005
APP (ENSG00000142192)
Liu Y et al. Hearing loss is an early biomarker in APP/PS1 Alzheimer's disease mice. Neurosci Lett. 2020 Jan 19;717:134705. doi: 10.1016/j.neulet.2019.134705.;increased or absent threshold for auditory brainstem response seen in App<tm1b(KOMP)Wtsi> heterozygote (IMPC data, www.mousephenotype.org). Dickinson et al. High-throughput discovery of novel developmental phenotypes, Nature. 2016 Sep 22;53…
AQP4 (ENSG00000171885)
Li J and Verkman AS. Impaired hearing in mice lacking aquaporin-4 water channels. J Biol Chem. 2001 Aug 17;276(33):31233-7. doi: 10.1074/jbc.M104368200. Epub 2001
ARHGAP21 (ENSG00000107863)
abnormal auditory brainstem response seen in Arhgap21<em1(IMPC)J> heterozygote (IMPC data, www.mousephenotype.org). Dickinson et al. High-throughput discovery of novel developmental phenotypes, Nature. 2016 Sep 22;537(7621):508-514. doi: 10.1038/nature19356. Epub 2016 Sep 14. ;
ARHGAP29 (ENSG00000137962)
increased or absent threshold for auditory brainstem response seen in Arhgap29<em1(IMPC)J> heterozygote (IMPC data, www.mousephenotype.org). Dickinson et al. High-throughput discovery of novel developmental phenotypes, Nature. 2016 Sep 22;537(7621):508-514. doi: 10.1038/nature19356. Epub 2016 Sep 14. ;
ARSA (ENSG00000100299)
D'Hooge R et al. Decline in brainstem auditory-evoked potentials coincides with loss of spiral ganglion cells in arylsulfatase A-deficient mice. Brain Res. 1999 Nov 20;847(2):352-6. doi: 10.1016/s0006-8993(99)02085-5.; Coenen R et al. Morphological alterations in the inner ear of the arylsulfatase A-deficient mouse. Acta Neuropathol. 2001 May;101(5):491-8. doi: 10.1007/s004010000318.
ARSB (ENSG00000113273)
Palmer K et al. Discovery and characterization of spontaneous mouse models of craniofacial dysmorphology. Dev Biol. 2016 Jul 15;415(2):216-227. doi: 10.1016/j.ydbio.2015.07.023. Epub 2015; Curtain MM and Donahue LR. A mutation in the Arsb gene; a mouse model that resembles Mucopolysaccharidosis Type VI (MPS VI). MGI Direct Data Submission to Mouse Genome Database (MGD), MGI:3800577, (URL: http://…
ARSG (ENSG00000141337)
Velde et al, Usher Syndrome Type IV: Clinically and Molecularly Confirmed by Novel ARSG Variants. ARO 2022 (https://aro.org/wp-content/uploads/2022/10/Abstract_Book_2022-MWM.pdf)
ARV1 (ENSG00000173409)
abnormal auditory brainstem response seen in Arv1<em1(IMPC)J> homozygote (IMPC data, www.mousephenotype.org). Dickinson et al. High-throughput discovery of novel developmental phenotypes, Nature. 2016 Sep 22;537(7621):508-514. doi: 10.1038/nature19356. Epub 2016 Sep 14. ;
ASIC3 (ENSG00000213199)
Hildebrand MS et al. Characterisation of DRASIC in the mouse inner ear. Hear Res. 2004 Apr;190(1-2):149-60. doi: 10.1016/S0378-5955(04)00015-2.
ASPN (ENSG00000106819)
increased or absent threshold for auditory brainstem response seen in Aspn<tm1b(EUCOMM)Hmgu> homozygote (IMPC data, www.mousephenotype.org). Dickinson et al. High-throughput discovery of novel developmental phenotypes, Nature. 2016 Sep 22;537(7621):508-514. doi: 10.1038/nature19356. Epub 2016 Sep 14. ;
ATF2 (ENSG00000115966)
Reimold AM et al. Chondrodysplasia and neurological abnormalities in ATF-2-deficient mice. Nature. 1996 Jan 18;379(6562):262-5. doi: 10.1038/379262a0.
ATG4B (ENSG00000168397)
Cabrera S et al. Autophagy is essential for mouse sense of balance. J Clin Invest. 2010 Jul;120(7):2331-44. doi: 10.1172/JCI42601. Epub 2010 Jun 23.;increased or absent threshold for auditory brainstem response seen in Atg4b<em1(IMPC)Marc> homozygote (IMPC data, www.mousephenotype.org). Dickinson et al. High-throughput discovery of novel developmental phenotypes, Nature. 2016 Sep 22;537(7621):508…
ATOH1 (ENSG00000172238)
Brownstein Z et al. ATOH1, a Novel Human Deafness Gene, Detected in the Jewish Population Among a Spectrum of Genes for Inherited Hearing Loss. Assoc Res Otolaryngol Abs. 2021; 44:564.
ATOH8 (ENSG00000168874)
Tang Q et al. Targeted deletion of Atoh8 results in severe hearing loss in mice. Genesis. 2021 Sep;59(9):e23442. doi: 10.1002/dvg.23442. Epub 2021 Aug 17.
ATP11A (ENSG00000068650)
Pater at al. Autosomal dominant non-syndromic hearing loss maps to DFNA33 (13q34) and co-segregates with splice and frameshift variants in ATP11A, a phospholipid flippase gene. Hum Genet. 2022 Apr;141(3-4):431-444. doi: 10.1007/s00439-022-02444-x. Epub 2022 Mar 12.
ATP1A1 (ENSG00000163399)
Diaz et al. Conservation of hearing by simultaneous mutation of Na,K-ATPase and NKCC1 . J Assoc Res Otolaryngol. 2007 Dec;8(4):422-34.doi: 10.1007/s10162-007-0089-4. Epub 2007 Aug 4.
ATP1A2 (ENSG00000018625)
Diaz et al. Conservation of hearing by simultaneous mutation of Na,K-ATPase and NKCC1 . J Assoc Res Otolaryngol. 2007 Dec;8(4):422-34.doi: 10.1007/s10162-007-0089-4. Epub 2007 Aug 4.
ATP2B1 (ENSG00000070961)
Bowl MR et al. A large scale hearing loss screen reveals an extensive unexplored genetic landscape for auditory dysfunction. Nat Commun. 2017 Oct 12;8(1):886. doi: 10.1038/s41467-017-00595-4.
ATP2B2 (ENSG00000157087)
Smits JJ et al. De novo and inherited loss-of-function variants of ATP2B2 are associated with rapidly progressive hearing impairment. Hum Genet. 2019 Jan;138(1):61-72. doi: 10.1007/s00439-018-1965-1. Epub 2018 Dec 8.
ATP6V0A4 (ENSG00000105929)
Norgett EE et al. Atp6v0a4 knockout mouse is a model of distal renal tubular acidosis with hearing loss, with additional extrarenal phenotype. Proc Natl Acad Sci U S A. 2012 Aug 21;109(34):13775-80. doi:
ATP6V1B1 (ENSG00000116039)
Tian C et al. Hearing loss without overt metabolic acidosis in ATP6V1B1 deficient MRL mice, a new genetic model for non-syndromic deafness with enlarged vestibular aqueducts. Hum Mol Genet. 2017 Oct 1;26(19):3722-3735. doi: 10.1093/hmg/ddx257.
ATP6V1B2 (ENSG00000147416)
Yuan et al. De novo mutation in ATP6V1B2 impairs lysosome acidification and causes dominant deafness-onychodystrophy syndrome. Cell Res. 2014 Nov;24(11):1370-3. doi: 10.1038/cr.2014.77. Epub 2014 Jun 10; Menendez et al. 2017. Dominant deafness-onychodystrophy syndrome caused by an ATP6V1B2 mutation. Clin Case Rep. 2017 Feb 8;5(4):376-379.doi: 10.1002/ccr3.761. eCollection 2017 Apr.
ATP8A2 (ENSG00000132932)
Cheng J et al. Identification of ATP8A2 as a Novel DFNA Gene Associated With Late-Onset Hearing Loss: Insights From Human and Mouse Models. Assoc Res Otolaryngol Abs. 2025; 48:733.
ATP8B1 (ENSG00000081923)
Stapelbroek, J.M. et al. ATP8B1 is essential for maintaining normal hearing. Proc Natl Acad Sci U S A. 2009 Jun 16;106(24):9709-14.doi: 10.1073/pnas.0807919106. Epub 2009 May 28.;increased or absent threshold for auditory brainstem response seen in Atp8b1<em1(IMPC)Tcp> homozygote (IMPC data, www.mousephenotype.org). Dickinson et al. High-throughput discovery of novel developmental phenotypes, Nat…
AXIN1 (ENSG00000103126)
Deol MS. The probable mode of gene action in the circling mutants of the mouse. Genet Res. 1966 Jun;7(3):363-71. doi: 10.1017/s0016672300009812.; Zeng L et al. The mouse Fused locus encodes Axin, an inhibitor of the Wnt signaling pathway that regulates embryonic axis formation. Cell. 1997 Jul 11;90(1):181-92. doi: 10.1016/s0092-8674(00)80324-4.
BACE1 (ENSG00000186318)
Dierich et al. β-Secretase BACE1 Is Required for Normal Cochlear Function. J Neurosci. 2019 Nov 6;39(45):9013-9027. doi: 10.1523/JNEUROSCI.0028-19.2019.
BAIAP2L2 (ENSG00000128298)
Bowl MR et al. A large scale hearing loss screen reveals an extensive unexplored genetic landscape for auditory dysfunction. Nat Commun. 2017 Oct 12;8(1):886. doi: 10.1038/s41467-017-00595-4.; Carlton AJ et al. Loss of Baiap2l2 destabilizes the transducing stereocilia of cochlear hair cells and leads to deafness. J Physiol. 2021 Feb;599(4):1173-1198. doi: 10.1113/JP280670. Epub 2020 Nov 26.
BAP1 (ENSG00000163930)
increased or absent threshold for auditory brainstem response seen in Bap1<em2(IMPC)Marc> heterozygote (IMPC data, www.mousephenotype.org). Dickinson et al. High-throughput discovery of novel developmental phenotypes, Nature. 2016 Sep 22;537(7621):508-514. doi: 10.1038/nature19356. Epub 2016 Sep 14. ;
BARHL1 (ENSG00000125492)
Li S et al. Hearing loss caused by progressive degeneration of cochlear hair cells in mice deficient for the Barhl1 homeobox gene. Development. 2002 Jul;129(14):3523-32.
BBS1 (ENSG00000174483)
Ross AJ et al. Disruption of Bardet-Biedl syndrome ciliary proteins perturbs planar cell polarity in vertebrates. Nat Genet. 2005 Oct;37(10):1135-40. doi: 10.1038/ng1644. Epub 2005 Sep 18.
BBS4 (ENSG00000140463)
Ross AJ et al. Disruption of Bardet-Biedl syndrome ciliary proteins perturbs planar cell polarity in vertebrates. Nat Genet. 2005 Oct;37(10):1135-40. doi: 10.1038/ng1644. Epub 2005 Sep 18.
BCAP31 (ENSG00000185825)
Kim et al. SU111: Novel BCAP31 Variant Associated With Non-Syndromic Deafness Shows Mitochondrial Dysfunction and Higher Sensitivity to Cisplatin: Evidence for Amenability to Mitochondrial Replacement. ARO 2024 (https://pmg.joynadmin.org/documents/1050/65c28571071d8c45f6583cd2.pdf)
BCL2 (ENSG00000171791)
Carpinelli MR et al. Anti-apoptotic gene Bcl2 is required for stapes development and hearing. Cell Death Dis. 2012 Aug 9;3:e362. doi: 10.1038/cddis.2012.100.
BCS1L (ENSG00000074582)
Hinson et al. Missense mutations in the BCS1L gene as a cause of the Björnstad syndrome. N Engl J Med. 2007 Feb 22;356(8):809-19. doi: 10.1056/NEJMoa055262.
BDNF (ENSG00000176697)
Agerman K et al. BDNF gene replacement reveals multiple mechanisms for establishing neurotrophin specificity during sensory nervous system development. Development. 2003 Apr;130(8):1479-91. doi: 10.1242/dev.00378.; Bianchi LM et al. Degeneration of vestibular neurons in late embryogenesis of both heterozygous and homozygous BDNF null mutant mice. Development. 1996 Jun;122(6):1965-73.; Jones KR et…
BDP1 (ENSG00000145734)
Girotto G et al. Linkage study and exome sequencing identify a BDP1 mutation associated with hereditary hearing loss. PLoS One. 2013 Dec 2;8(12):e80323. doi: 10.1371/journal.pone.0080323. eCollection
BHLHE40 (ENSG00000134107)
Ingham NJ et al. Mouse screen reveals multiple new genes underlying mouse and human hearing loss. PLoS Biol. 2019 Apr 11;17(4):e3000194. doi: 10.1371/journal.pbio.3000194. eCollection 2019 Apr.
BICD1 (ENSG00000151746)
abnormal auditory brainstem response seen in Bicd1<tm1.1(KOMP)Wtsi> homozygote (IMPC data, www.mousephenotype.org). Dickinson et al. High-throughput discovery of novel developmental phenotypes, Nature. 2016 Sep 22;537(7621):508-514. doi: 10.1038/nature19356. Epub 2016 Sep 14. ;
BLOC1S4 (ENSG00000186222)
Gwynn B et al. Defects in the cappuccino (cno) gene on mouse chromosome 5 and human 4p cause Hermansky-Pudlak syndrome by an AP-3-independent mechanism. Blood. 2000 Dec 15;96(13):4227-35.
BLOC1S5 (ENSG00000188428)
Lyon MF and Meredith R. Muted, a new mutant affecting coat colour and otoliths of the mouse, and its position in linkage group XIV. Genet Res. 1969 Oct;14(2):163-6. doi: 10.1017/s0016672300002007.; Swank RT et al. Platelet storage pool deficiency associated with inherited abnormalities of the inner ear in the mouse pigment mutants muted and mocha. Blood. 1991 Oct 15;78(8):2036-44.; Zhang Q et al.…
BLOC1S6 (ENSG00000104164)
Lyon MF. Absence of otoliths in the mouse: An effect of the pallid mutant. J Genet 1953; 51:638-50; Erway LC et al. Prevention of congenital otolith defect in pallid mutant mice by manganese supplementation. Genetics. 1971 Jan;67(1):97-108. doi: 10.1093/genetics/67.1.97.; Huang L et al. The pallid gene encodes a novel, syntaxin 13-interacting protein involved in platelet storage pool deficiency. …
BLVRB (ENSG00000090013)
increased or absent threshold for auditory brainstem response seen in Blvrb<tm1(KOMP)Wtsi> homozygote (IMPC data, www.mousephenotype.org). Dickinson et al. High-throughput discovery of novel developmental phenotypes, Nature. 2016 Sep 22;537(7621):508-514. doi: 10.1038/nature19356. Epub 2016 Sep 14. ;
BMI1 (ENSG00000168283)
Chen Y et al. Bmi1 regulates auditory hair cell survival by maintaining redox balance. Cell Death Dis. 2015 Jan 22;6:e1605. doi: 10.1038/cddis.2014.549.
BMP4 (ENSG00000125378)
Dunn NR et al. Haploinsufficient phenotypes in Bmp4 heterozygous null mice and modification by mutations in Gli3 and Alx4. Dev Biol. 1997 Aug 15;188(2):235-47. doi: 10.1006/dbio.1997.8664.; Winnier G et al. Bone morphogenetic protein-4 is required for mesoderm formation and patterning in the mouse. Genes Dev. 1995 Sep 1;9(17):2105-16. doi: 10.1101/gad.9.17.2105.; Blauwkamp MN et al. The role of b…
BOD1 (ENSG00000145919)
increased or absent threshold for auditory brainstem response seen in Bod1<tm1b(KOMP)Wtsi> heterozygote (IMPC data, www.mousephenotype.org). Dickinson et al. High-throughput discovery of novel developmental phenotypes, Nature. 2016 Sep 22;537(7621):508-514. doi: 10.1038/nature19356. Epub 2016 Sep 14. ;
BOD1L2 (ENSG00000228075)
increased or absent threshold for auditory brainstem response seen in Bod1<tm1b(KOMP)Wtsi> heterozygote (IMPC data, www.mousephenotype.org). Dickinson et al. High-throughput discovery of novel developmental phenotypes, Nature. 2016 Sep 22;537(7621):508-514. doi: 10.1038/nature19356. Epub 2016 Sep 14. ;
BPIFA1 (ENSG00000198183)
Bartlett JA et al. Increased susceptibility to otitis media in a Splunc1-deficient mouse model. Dis Model Mech. 2015 May;8(5):501-8. doi: 10.1242/dmm.019646. Epub 2015 Mar 12.
BRD2 (ENSG00000204256)
Ingham NJ et al. Mouse screen reveals multiple new genes underlying mouse and human hearing loss. PLoS Biol. 2019 Apr 11;17(4):e3000194. doi: 10.1371/journal.pbio.3000194. eCollection 2019 Apr.;increased or absent threshold for auditory brainstem response seen in Brd2<em1(IMPC)Wtsi> heterozygote (IMPC data, www.mousephenotype.org). Dickinson et al. High-throughput discovery of novel developmental…
BSN (ENSG00000164061)
Khimich D et al. Hair cell synaptic ribbons are essential for synchronous auditory signalling. Nature. 2005 Apr 14;434(7035):889-94. doi: 10.1038/nature03418.
BSND (ENSG00000162399)
Riazuddin S et al. Molecular basis of DFNB73: mutations of BSND can cause nonsyndromic deafness or Bartter syndrome. Am J Hum Genet. 2009 Aug;85(2):273-80. doi: 10.1016/j.ajhg.2009.07.003. Epub 2009
BTD (ENSG00000169814)
Sivri et al. Hearing loss in biotinidase deficiency: genotype-phenotype correlation. J Pediatr. 2007 Apr;150(4):439-42. doi: 10.1016/j.jpeds.2007.01.036.
C12orf4 (ENSG00000047621)
Ingham NJ et al. Mouse screen reveals multiple new genes underlying mouse and human hearing loss. PLoS Biol. 2019 Apr 11;17(4):e3000194. doi: 10.1371/journal.pbio.3000194. eCollection 2019 Apr.;increased or absent threshold for auditory brainstem response seen in D6Wsu163e<tm1b(EUCOMM)Wtsi> homozygote (IMPC data, www.mousephenotype.org). Dickinson et al. High-throughput discovery of novel develop…
C2CD2L (ENSG00000172375)
abnormal auditory brainstem response seen in C2cd2l<em1(IMPC)J> homozygote (IMPC data, www.mousephenotype.org). Dickinson et al. High-throughput discovery of novel developmental phenotypes, Nature. 2016 Sep 22;537(7621):508-514. doi: 10.1038/nature19356. Epub 2016 Sep 14. ;
CABP2 (ENSG00000167791)
Schrauwen I et al. A mutation in CABP2, expressed in cochlear hair cells, causes autosomal-recessive hearing impairment. Am J Hum Genet. 2012 Oct 5;91(4):636-45. doi: 10.1016/j.ajhg.2012.08.018. Epub
CACHD1 (ENSG00000158966)
Tian C et al. CACHD1-Deficient Mice Exhibit Hearing and Balance Deficits Associated with a Disruption of Calcium Homeostasis in the Inner Ear. Assoc Res Otolaryngol Abs. 2020; 43:263.
CACNA1D (ENSG00000157388)
Platzer J et al. Congenital deafness and sinoatrial node dysfunction in mice lacking class D L-type Ca2+ channels. Cell. 2000 Jul 7;102(1):89-97. doi: 10.1016/s0092-8674(00)00013-1.
CACNA2D3 (ENSG00000157445)
Pirone A et al. alpha2delta3 is essential for normal structure and function of auditory nerve synapses and is a novel candidate for auditory processing disorders. J Neurosci. 2014 Jan 8;34(2):434-45. doi: 10.1523/JNEUROSCI.3085-13.2014.
CACNB2 (ENSG00000165995)
Neef J et al. The Ca2+ channel subunit beta2 regulates Ca2+ channel abundance and function in inner hair cells and is required for hearing. J Neurosci. 2009 Aug 26;29(34):10730-40. doi: 10.1523/JNEUROSCI.1577-09.2009.
CACNG2 (ENSG00000166862)
Khan Z et al. Abnormal motor behavior and vestibular dysfunction in the stargazer mouse mutant. Neuroscience. 2004;127(3):785-96. doi: 10.1016/j.neuroscience.2004.05.052.; Letts VA et al. The mouse stargazer gene encodes a neuronal Ca2+-channel gamma subunit. Nat Genet. 1998 Aug;19(4):340-7. doi: 10.1038/1228.; Noebels JL et al. Stargazer: a new neurological mutant on chromosome 15 in the mouse w…
CAMLG (ENSG00000164615)
Bryda EC et al. Conditional deletion of calcium-modulating cyclophilin ligand causes deafness in mice. Mamm Genome. 2012 Apr;23(3-4):270-6. doi: 10.1007/s00335-011-9381-z. Epub 2011
CAMSAP3 (ENSG00000076826)
Ingham NJ et al. Mouse screen reveals multiple new genes underlying mouse and human hearing loss. PLoS Biol. 2019 Apr 11;17(4):e3000194. doi: 10.1371/journal.pbio.3000194. eCollection 2019 Apr.;increased or absent threshold for auditory brainstem response seen in Camsap3<tm1a(EUCOMM)Wtsi> homozygote (IMPC data, www.mousephenotype.org). Dickinson et al. High-throughput discovery of novel developme…
CAPZB (ENSG00000077549)
Avenarius MR et al. Heterodimeric capping protein is required for stereocilia length and width regulation. J Cell Biol. 2017 Nov 6;216(11):3861-3881. doi: 10.1083/jcb.201704171. Epub 2017
CASP3 (ENSG00000164305)
Takahashi K et al. Caspase-3-deficiency induces hyperplasia of supporting cells and degeneration of sensory cells resulting in the hearing loss. Brain Res. 2001 Mar 16;894(2):359-67. doi: 10.1016/s0006-8993(01)02123-0.; Makishima T et al. Inner ear dysfunction in caspase-3 deficient mice. BMC Neurosci. 2011 Oct 12;12:102. doi: 10.1186/1471-2202-12-102.
CASZ1 (ENSG00000130940)
Sun et al. S89: Casz1 is Necessary for Cochlear Inner Hair Cell Development by Regulating Gata3 Expression. ARO 2024 (https://pmg.joynadmin.org/documents/1050/65c28571071d8c45f6583cd2.pdf)
CBLN3 (ENSG00000139899)
abnormal auditory brainstem response seen in Cbln3<tm1.1(KOMP)Vlcg> heterozygote (IMPC data, www.mousephenotype.org). Dickinson et al. High-throughput discovery of novel developmental phenotypes, Nature. 2016 Sep 22;537(7621):508-514. doi: 10.1038/nature19356. Epub 2016 Sep 14. ;
CCDC50 (ENSG00000152492)
Modamio-Hoybjor S et al. A mutation in CCDC50, a gene encoding an effector of epidermal growth factor-mediated cell signaling, causes progressive hearing loss. Am J Hum Genet. 2007 Jun;80(6):1076-89. doi: 10.1086/518311. Epub 2007 Apr 24.
CCDC88C (ENSG00000015133)
Ozono Y et al. Daple deficiency causes hearing loss in adult mice by inducing defects in cochlear stereocilia and apical microtubules. Sci Rep. 2021 Oct 12;11(1):20224. doi: 10.1038/s41598-021-96232-8.; Bowl MR et al. A large scale hearing loss screen reveals an extensive unexplored genetic landscape for auditory dysfunction. Nat Commun. 2017 Oct 12;8(1):886. doi: 10.1038/s41467-017-00595-4.
CCDC92 (ENSG00000119242)
Bowl MR et al. A large scale hearing loss screen reveals an extensive unexplored genetic landscape for auditory dysfunction. Nat Commun. 2017 Oct 12;8(1):886. doi: 10.1038/s41467-017-00595-4.
CCN5 (ENSG00000064205)
increased or absent threshold for auditory brainstem response seen in Ccn5<tm1.1(KOMP)Vlcg> homozygote (IMPC data, www.mousephenotype.org). Dickinson et al. High-throughput discovery of novel developmental phenotypes, Nature. 2016 Sep 22;537(7621):508-514. doi: 10.1038/nature19356. Epub 2016 Sep 14. ;
CD164 (ENSG00000135535)
Nyegaard M et al. A Novel Locus Harbouring a Functional CD164 Nonsense Mutation Identified in a Large Danish Family with Nonsyndromic Hearing Impairment. PLoS Genet. 2015 Jul 21;11(7):e1005386. doi: 10.1371/journal.pgen.1005386.
CDC14A (ENSG00000079335)
Imtiaz A et al. CDC14A phosphatase is essential for hearing and male fertility in mouse and human. Hum Mol Genet. 2018 Mar 1;27(5):780-798. doi: 10.1093/hmg/ddx440.; Delmaghani et al. Mutations in CDC14A, Encoding a Protein Phosphatase Involved in Hair Cell Ciliogenesis, Cause Autosomal-Recessive Severe to Profound Deafness. Am J Hum Genet. 2016 Jun 2;98(6):1266-1270. doi: 10.1016/j.ajhg.2016.04.…
CDC37L1 (ENSG00000106993)
abnormal auditory brainstem response seen in Cdc37l1<em1(IMPC)J> homozygote (IMPC data, www.mousephenotype.org). Dickinson et al. High-throughput discovery of novel developmental phenotypes, Nature. 2016 Sep 22;537(7621):508-514. doi: 10.1038/nature19356. Epub 2016 Sep 14. ;
CDC42 (ENSG00000070831)
Ueyama T et al. Maintenance of stereocilia and apical junctional complexes by Cdc42 in cochlear hair cells. J Cell Sci. 2014 May 1;127(Pt 9):2040-52. doi: 10.1242/jcs.143602. Epub 2014 Mar
CDCA5 (ENSG00000146670)
abnormal auditory brainstem response seen in Cdca5<tm1.1(KOMP)Vlcg> heterozygote (IMPC data, www.mousephenotype.org). Dickinson et al. High-throughput discovery of novel developmental phenotypes, Nature. 2016 Sep 22;537(7621):508-514. doi: 10.1038/nature19356. Epub 2016 Sep 14. ;
CDH1 (ENSG00000039068)
Trowe et al. Impaired stria vascularis integrity upon loss of E-cadherin in basal cells. Dev Biol. 2011 Nov 1;359(1):95-107. doi: 10.1016/j.ydbio.2011.08.030. Epub 2011 Sep 9.
CDH23 (ENSG00000107736)
Bork JM et al. Usher syndrome 1D and nonsyndromic autosomal recessive deafness DFNB12 are caused by allelic mutations of the novel cadherin-like gene CDH23. Am J Hum Genet. 2001 Jan;68(1):26-37. doi: 10.1086/316954. Epub 2000 Nov 21.; Wayne S et al. Localization of the Usher syndrome type ID gene (Ush1D) to chromosome 10. Hum Mol Genet. 1996 Oct;5(10):1689-92. doi: 10.1093/hmg/5.10.1689.; Bolz H …
CDK14 (ENSG00000058091)
Ingham NJ et al. Mouse screen reveals multiple new genes underlying mouse and human hearing loss. PLoS Biol. 2019 Apr 11;17(4):e3000194. doi: 10.1371/journal.pbio.3000194. eCollection 2019 Apr.
CDK5RAP1 (ENSG00000101391)
Miwa T et al. Cdk5 regulatory subunit-associated protein 1 knockout mice show hearing loss phenotypically similar to age-related hearing loss. Mol Brain. 2021 May 17;14(1):82. doi: 10.1186/s13041-021-00791-w.
CDKN1B (ENSG00000111276)
Chen P and Segil N. p27(Kip1) links cell proliferation to morphogenesis in the developing organ of Corti. Development. 1999 Apr;126(8):1581-90.; Lowenheim H et al. Gene disruption of p27(Kip1) allows cell proliferation in the postnatal and adult organ of corti. Proc Natl Acad Sci U S A. 1999 Mar 30;96(7):4084-8. doi: 10.1073/pnas.96.7.4084.
CDKN2D (ENSG00000129355)
Chen P et al. Progressive hearing loss in mice lacking the cyclin-dependent kinase inhibitor Ink4d. Nat Cell Biol. 2003 May;5(5):422-6. doi: 10.1038/ncb976.
CEACAM16 (ENSG00000213892)
Zheng J et al. Carcinoembryonic antigen-related cell adhesion molecule 16 interacts with alpha-tectorin and is mutated in autosomal dominant hearing loss (DFNA4). Proc Natl Acad Sci U S A. 2011 Mar 8;108(10):4218-23. doi:
CELSR1 (ENSG00000075275)
Curtin JA et al. Mutation of Celsr1 disrupts planar polarity of inner ear hair cells and causes severe neural tube defects in the mouse. Curr Biol. 2003 Jul 1;13(13):1129-33. doi: 10.1016/s0960-9822(03)00374-9.
CEP250 (ENSG00000126001)
Kang M et al. Novel Variant in CEP250 Causes Protein Mislocalization and Leads to Nonsyndromic Autosomal Recessive Type of Progressive Hearing Loss. Cells 2023 12(18): 2328. doi: 10.3390/cells12182328
CEP78 (ENSG00000148019)
Nikopoulos et al. Mutations in CEP78 Cause Cone-Rod Dystrophy and Hearing Loss Associated with Primary-Cilia Defects. Am J Hum Genet. 2016 Sep 1;99(3):770-776.doi: 10.1016/j.ajhg.2016.07.009.; Namburi et al. Bi-allelic Truncating Mutations in CEP78, Encoding Centrosomal Protein 78, Cause Cone-Rod Degeneration with Sensorineural Hearing Loss. Am J Hum Genet. 2016 Sep 1;99(3):777-784. doi: 10.1016/…
CEP85L (ENSG00000111860)
abnormal auditory brainstem response seen in Cep85l<em1(IMPC)Mbp> homozygote (IMPC data, www.mousephenotype.org). Dickinson et al. High-throughput discovery of novel developmental phenotypes, Nature. 2016 Sep 22;537(7621):508-514. doi: 10.1038/nature19356. Epub 2016 Sep 14. ;
CES1 (ENSG00000198848)
increased or absent threshold for auditory brainstem response seen in Ces1f<tm1b(KOMP)Wtsi> homozygote (IMPC data, www.mousephenotype.org). Dickinson et al. High-throughput discovery of novel developmental phenotypes, Nature. 2016 Sep 22;537(7621):508-514. doi: 10.1038/nature19356. Epub 2016 Sep 14. ;
CETN2 (ENSG00000147400)
Hartig et al, Centrin-2 is a New Member of the Elongation Complex Required for Sensory Function in Inner Ear Hair Cells. ARO 2022 (https://aro.org/wp-content/uploads/2022/10/Abstract_Book_2022-MWM.pdf); MO109, ARO 2023 (https://aro.org/wp-content/uploads/2023/02/Abstract_Book_COMBINED_2.20.23.pdf)
CFH (ENSG00000000971)
Ig-Izevbekhai K et al. Murine Complement Factor H Mutation May Share Mechanism with Sudden Hearing Loss. Assoc Res Otolaryngol Abs. 2020; 43:14.
CGA (ENSG00000135346)
Karolyi IJ et al. Dietary thyroid hormone replacement ameliorates hearing deficits in hypothyroid mice. Mamm Genome. 2007 Aug;18(8):596-608. doi: 10.1007/s00335-007-9038-0. Epub 2007
CHD4 (ENSG00000111642)
Weiss K et al. De Novo Mutations in CHD4, an ATP-Dependent Chromatin Remodeler Gene, Cause an Intellectual Disability Syndrome with Distinctive Dysmorphisms. Am J Hum Genet. 2016 Oct 6;99(4):934-941.doi: 10.1016/j.ajhg.2016.08.001. Epub 2016 Sep 8.; Weiss K et al. The CHD4-related syndrome: a comprehensive investigation of the clinical spectrum, genotype-phenotype correlations, and molecular basi…
CHD7 (ENSG00000171316)
Vissers LE et al. Mutations in a new member of the chromodomain gene family cause CHARGE syndrome. Nat Genet. 2004 Sep;36(9):955-7. doi: 10.1038/ng1407. Epub 2004 Aug 8.
CHRNA9 (ENSG00000174343)
Vetter DE et al. Role of alpha9 nicotinic ACh receptor subunits in the development and function of cochlear efferent innervation. Neuron. 1999 May;23(1):93-103. doi: 10.1016/s0896-6273(00)80756-4.; Maison SF et al. Efferent protection from acoustic injury is mediated via alpha9 nicotinic acetylcholine receptors on outer hair cells. J Neurosci. 2002 Dec 15;22(24):10838-46.
CHRNB2 (ENSG00000160716)
Bao J et al. Requirement of nicotinic acetylcholine receptor subunit beta2 in the maintenance of spiral ganglion neurons during aging. J Neurosci. 2005 Mar 23;25(12):3041-5. doi: 10.1523/JNEUROSCI.5277-04.2005.
CHSY1 (ENSG00000131873)
Li et al. Temtamy preaxial brachydactyly syndrome is caused by loss-of-function mutations in chondroitin synthase 1, a potential target of BMP signaling. Am J Hum Genet. 2010 Dec 10;87(6):757-67. doi: 10.1016/j.ajhg.2010.10.003.
CIB2 (ENSG00000136425)
Riazuddin S et al. Alterations of the CIB2 calcium- and integrin-binding protein cause Usher syndrome type 1J and nonsyndromic deafness DFNB48. Nat Genet. 2012 Nov;44(11):1265-71. doi: 10.1038/ng.2426. Epub 2012 Sep 30.
CISD2 (ENSG00000145354)
Amr et al. A homozygous mutation in a novel zinc-finger protein, ERIS, is responsible for Wolfram syndrome 2. Am J Hum Genet. 2007 Oct;81(4):673-83.doi: 10.1086/520961. Epub 2007 Aug 20.
CKB (ENSG00000166165)
Park HC et al. Hair bundles are specialized for ATP delivery via creatine kinase. Neuron. 2007 Feb 1;53(3):371-86. doi: 10.1016/j.neuron.2006.12.021.;abnormal auditory brainstem response seen in Ckb<tm1.1(KOMP)Wtsi> homozygote (IMPC data, www.mousephenotype.org). Dickinson et al. High-throughput discovery of novel developmental phenotypes, Nature. 2016 Sep 22;537(7621):508-514. doi: 10.1038/natur…
CKMT1A (ENSG00000223572)
Streijger F et al. Mice lacking the UbCKmit isoform of creatine kinase reveal slower spatial learning acquisition, diminished exploration and habituation, and reduced acoustic startle reflex responses. Mol Cell Biochem. 2004 Jan-Feb;256-257(1-2):305-18. doi:
CKMT1B (ENSG00000237289)
Streijger F et al. Mice lacking the UbCKmit isoform of creatine kinase reveal slower spatial learning acquisition, diminished exploration and habituation, and reduced acoustic startle reflex responses. Mol Cell Biochem. 2004 Jan-Feb;256-257(1-2):305-18. doi:
CLDN11 (ENSG00000013297)
Gow A et al. Deafness in Claudin 11-null mice reveals the critical contribution of basal cell tight junctions to stria vascularis function. J Neurosci. 2004 Aug 11;24(32):7051-62. doi: 10.1523/JNEUROSCI.1640-04.2004.
CLDN14 (ENSG00000159261)
Wilcox ER et al. Mutations in the gene encoding tight junction claudin-14 cause autosomal recessive deafness DFNB29. Cell. 2001 Jan 12;104(1):165-72. doi: 10.1016/s0092-8674(01)00200-8.
CLDN9 (ENSG00000213937)
Sineni CJ et al. A truncating CLDN9 variant is associated with autosomal recessive nonsyndromic hearing loss. Hum Genet. 2019 Oct;138(10):1071-1075. doi: 10.1007/s00439-019-02037-1. Epub 2019
CLEC16A (ENSG00000038532)
Harris BS et al. Curvy tail: a new skeletal mutation that maps to Chromosome 16. MGI Direct Data Submission to Mouse Genome Database (MGD), MGI:5009280, (URL: http://www.informatics.jax.org), 2011.;abnormal auditory brainstem response seen in Clec16a<em1(IMPC)J> heterozygotes (IMPC data, www.mousephenotype.org). Dickinson et al. High-throughput discovery of novel developmental phenotypes, Nature.…
CLIC5 (ENSG00000112782)
Seco CZ et al. Progressive hearing loss and vestibular dysfunction caused by a homozygous nonsense mutation in CLIC5. Eur J Hum Genet. 2015 Feb;23(2):189-94. doi: 10.1038/ejhg.2014.83. Epub 2014 Apr
CLPP (ENSG00000125656)
Jenkinson EM et al. Perrault syndrome is caused by recessive mutations in CLPP, encoding a mitochondrial ATP-dependent chambered protease. Am J Hum Genet. 2013 Apr 4;92(4):605-13. doi: 10.1016/j.ajhg.2013.02.013. Epub
CLRN1 (ENSG00000163646)
Joensuu T et al. Mutations in a novel gene with transmembrane domains underlie Usher syndrome type 3. Am J Hum Genet. 2001 Oct;69(4):673-84. doi: 10.1086/323610. Epub 2001 Aug 27.; Sankila EM et al. Assignment of an Usher syndrome type III (USH3) gene to chromosome 3q. Hum Mol Genet. 1995 Jan;4(1):93-8. doi: 10.1093/hmg/4.1.93.
CLRN2 (ENSG00000249581)
Vona B et al. A biallelic variant in CLRN2 causes non-syndromic hearing loss in humans. Hum Genet. 2021 Jun;140(6):915-931. doi: 10.1007/s00439-020-02254-z. Epub 2021Gopal et al. Mutation in the Clarin-2 Gene Cause Hearing Loss in Human and a Zebrafish Model Reveals the Likely Cause of that Hearing Loss. ARO 2019 (https://aro.org/wp-content/uploads/2020/04/2019-ARO-MWM-Abstracts-FINAL.pdf)
CLUH (ENSG00000132361)
decreased threshold for auditory brainstem response seen in Cluh<em1(IMPC)Ccpcz> heterozygote (IMPC data, www.mousephenotype.org). Dickinson et al. High-throughput discovery of novel developmental phenotypes, Nature. 2016 Sep 22;537(7621):508-514. doi: 10.1038/nature19356. Epub 2016 Sep 14. ;
CMAHP (ENSG00000168405)
Hedlund M et al. N-glycolylneuraminic acid deficiency in mice: implications for human biology and evolution. Mol Cell Biol. 2007 Jun;27(12):4340-6. doi: 10.1128/MCB.00379-07. Epub 2007 Apr
COCH (ENSG00000100473)
Robertson NG et al. Mutations in a novel cochlear gene cause DFNA9, a human nonsyndromic deafness with vestibular dysfunction. Nat Genet. 1998 Nov;20(3):299-303. doi: 10.1038/3118.
COL11A1 (ENSG00000060718)
Richards AJ et al. A family with Stickler syndrome type 2 has a mutation in the COL11A1 gene resulting in the substitution of glycine 97 by valine in alpha 1 (XI) collagen. Hum Mol Genet. 1996 Sep;5(9):1339-43. doi: 10.1093/hmg/5.9.1339.
COL11A2 (ENSG00000204248)
Vikkula M et al. Autosomal dominant and recessive osteochondrodysplasias associated with the COL11A2 locus. Cell. 1995 Feb 10;80(3):431-7. doi: 10.1016/0092-8674(95)90493-x.; McGuirt WT et al. Mutations in the KCNQ4 gene are responsible for autosomal dominant deafness in four DFNA2 families. Hum Mol Genet. 1999 Jul;8(7):1321-8. doi: 10.1093/hmg/8.7.1321.; Chen W et al. Mutation of COL11A2 causes …
COL1A1 (ENSG00000108821)
Ahmad NN et al. Stop codon in the procollagen II gene (COL2A1) in a family with the Stickler syndrome (arthro-ophthalmopathy). Proc Natl Acad Sci U S A. 1991 Aug 1;88(15):6624-7. doi: 10.1073/pnas.88.15.6624.
COL2A1 (ENSG00000139219)
Pace JM et al. Disproportionate micromelia (Dmm) in mice caused by a mutation in the C-propeptide coding region of Col2a1. Dev Dyn. 1997 Jan;208(1):25-33.; Donahue LR et al. A missense mutation in the mouse Col2a1 gene causes spondyloepiphyseal dysplasia congenita, hearing loss, and retinoschisis. J Bone Miner Res. 2003 Sep;18(9):1612-21. doi: 10.1359/jbmr.2003.18.9.1612.; Maddox BK et al. Cranio…
COL4A3 (ENSG00000169031)
Mochizuki T et al. Identification of mutations in the alpha 3(IV) and alpha 4(IV) collagen genes in autosomal recessive Alport syndrome. Nat Genet. 1994 Sep;8(1):77-81. doi: 10.1038/ng0994-77.
COL4A4 (ENSG00000081052)
Mochizuki T et al. Identification of mutations in the alpha 3(IV) and alpha 4(IV) collagen genes in autosomal recessive Alport syndrome. Nat Genet. 1994 Sep;8(1):77-81. doi: 10.1038/ng0994-77.
COL4A5 (ENSG00000188153)
Barker DF et al. Identification of mutations in the COL4A5 collagen gene in Alport syndrome. Science. 1990 Jun 8;248(4960):1224-7. doi: 10.1126/science.2349482.
COL4A6 (ENSG00000197565)
Rost S et al. Novel form of X-linked nonsyndromic hearing loss with cochlear malformation caused by a mutation in the type IV collagen gene COL4A6. Eur J Hum Genet. 2014 Feb;22(2):208-15. doi: 10.1038/ejhg.2013.108. Epub 2013 May
COL9A1 (ENSG00000112280)
Van Camp G et al. A new autosomal recessive form of Stickler syndrome is caused by a mutation in the COL9A1 gene. Am J Hum Genet. 2006 Sep;79(3):449-57. doi: 10.1086/506478. Epub 2006 Jun 26.
COL9A2 (ENSG00000049089)
Baker S et al. A loss of function mutation in the COL9A2 gene causes autosomal recessive Stickler syndrome. Am J Med Genet A. 2011 Jul;155A(7):1668-72. doi: 10.1002/ajmg.a.34071. Epub 2011
COL9A3 (ENSG00000092758)
Faletra F et al. Autosomal recessive Stickler syndrome due to a loss of function mutation in the COL9A3 gene. Am J Med Genet A. 2014 Jan;164A(1):42-7. doi: 10.1002/ajmg.a.36165. Epub 2013 Nov
CORO1C (ENSG00000110880)
Solga R et al. CRN2 binds to TIMP4 and MMP14 and promotes perivascular invasion of glioblastoma cells. Eur J Cell Biol. 2019 Dec;98(5-8):151046. doi: 10.1016/j.ejcb.2019.151046. Epub
CPLX1 (ENSG00000168993)
Strenzke N et al. Complexin-I is required for high-fidelity transmission at the endbulb of Held auditory synapse. J Neurosci. 2009 Jun 24;29(25):7991-8004. doi: 10.1523/JNEUROSCI.0632-09.2009.
CRYM (ENSG00000103316)
Abe S et al. Identification of CRYM as a candidate responsible for nonsyndromic deafness, through cDNA microarray analysis of human cochlear and vestibular tissues. Am J Hum Genet. 2003 Jan;72(1):73-82. doi: 10.1086/345398. Epub 2002 Dec 6.
CS (ENSG00000062485)
Johnson KR et al. Association of a citrate synthase missense mutation with age-related hearing loss in A/J mice. Neurobiol Aging. 2012 Aug;33(8):1720-9. doi:
CSF1 (ENSG00000184371)
Michaelson MD et al. CSF-1 deficiency in mice results in abnormal brain development. Development. 1996 Sep;122(9):2661-72.
CSF1R (ENSG00000182578)
Dai XM et al. Targeted disruption of the mouse colony-stimulating factor 1 receptor gene results in osteopetrosis, mononuclear phagocyte deficiency, increased primitive Blood. 2002 Jan 1;99(1):111-20. doi: 10.1182/blood.v99.1.111.
CSNK1G2 (ENSG00000133275)
increased or absent threshold for auditory brainstem response seen in Csnk1g2<tm1b(EUCOMM)Wtsi> homozygote (IMPC data, www.mousephenotype.org). Dickinson et al. High-throughput discovery of novel developmental phenotypes, Nature. 2016 Sep 22;537(7621):508-514. doi: 10.1038/nature19356. Epub 2016 Sep 14. ;
CSNK1G3 (ENSG00000151292)
Ingham NJ et al. Mouse screen reveals multiple new genes underlying mouse and human hearing loss. PLoS Biol. 2019 Apr 11;17(4):e3000194. doi: 10.1371/journal.pbio.3000194. eCollection 2019 Apr.;increased or absent threshold for auditory brainstem response seen in Csnk1g3<tm1a(EUCOMM)Wtsi> homozygote (IMPC data, www.mousephenotype.org). Dickinson et al. High-throughput discovery of novel developme…
CSTB (ENSG00000160213)
abnormal auditory brainstem response seen in Cstb<tm1b(EUCOMM)Wtsi> homozygote (IMPC data, www.mousephenotype.org). Dickinson et al. High-throughput discovery of novel developmental phenotypes, Nature. 2016 Sep 22;537(7621):508-514. doi: 10.1038/nature19356. Epub 2016 Sep 14. ;
CTCF (ENSG00000102974)
Shin and Bok. Ctcf-Mediated Chromatin Remodeling in Cochlear Development: Implications for Sensory Epithelium Patterning and Hair Cell Maintenance. Assoc Res Otolaryngol Abs. 2025; 48:381.
CTNNB1 (ENSG00000168036)
Shi F et al. beta-Catenin is required for hair-cell differentiation in the cochlea. J Neurosci. 2014 May 7;34(19):6470-9. doi: 10.1523/JNEUROSCI.4305-13.2014.
CTSD (ENSG00000117984)
Harris BS et al. A spontaneous model for neuronal ceroid lipofuscinosis 10. MGI Direct Data Submission to Mouse Genome Database (MGD), MGI:5752221, (URL: http://www.informatics.jax.org), 2016.
CX3CR1 (ENSG00000168329)
Gawande et al. M67: Genetic Polymorphisms in Human Fractalkine Receptor CX3CR1 Expressed by Macrophages is Associated With Weakened Immune Response and Impaired Recovery of Loss of Hearing and Ribbon Synapses After Noise-Induced Cochlear Synaptopathy: Study in a Humanized Mouse Model. ARO 2024 (https://pmg.joynadmin.org/documents/1050/65c28571071d8c45f6583cd2.pdf).
CXCR2 (ENSG00000180871)
Ingham NJ et al. Mouse screen reveals multiple new genes underlying mouse and human hearing loss. PLoS Biol. 2019 Apr 11;17(4):e3000194. doi: 10.1371/journal.pbio.3000194. eCollection 2019 Apr.
CXXC1 (ENSG00000154832)
Tung C et al. The Epigenetic Regulator CXXC Finger Protein 1 (Cfp1) is Required to Maintain Mature Differentiated Auditory Hair Cells. Assoc Res Otolaryngol Abs. 2019; 42:441.
CYB5R2 (ENSG00000166394)
Bowl MR et al. A large scale hearing loss screen reveals an extensive unexplored genetic landscape for auditory dysfunction. Nat Commun. 2017 Oct 12;8(1):886. doi: 10.1038/s41467-017-00595-4.
CYBA (ENSG00000051523)
Nakano Y et al. Mutation of the Cyba gene encoding p22phox causes vestibular and immune defects in mice. J Clin Invest. 2008 Mar;118(3):1176-85. doi: 10.1172/JCI33835.
CYP17A1 (ENSG00000148795)
increased or absent threshold for auditory brainstem response seen in Cyp17a1<tm1b(EUCOMM)Wtsi> homozygote (IMPC data, www.mousephenotype.org). Dickinson et al. High-throughput discovery of novel developmental phenotypes, Nature. 2016 Sep 22;537(7621):508-514. doi: 10.1038/nature19356. Epub 2016 Sep 14. ;
CYS1 (ENSG00000205795)
Cho H et al. The molecular and structural basis of hearing impairment in mice with the cpk mutant gene. Ann N Y Acad Sci. 1991;630:262-4. doi: 10.1111/j.1749-6632.1991.tb19599.x.
DACH1 (ENSG00000276644)
Miwa et al. Role of Dach1 revealed using a novel inner ear-specific Dach1-knockdown mouse model. Biol Open. 2019 Aug 20;8(8):bio043612.doi: 10.1242/bio.043612.
DBNL (ENSG00000136279)
decreased threshold for auditory brainstem response seen in Dbnl<tm1b(KOMP)Wtsi> homozygote (IMPC data, www.mousephenotype.org). Dickinson et al. High-throughput discovery of novel developmental phenotypes, Nature. 2016 Sep 22;537(7621):508-514. doi: 10.1038/nature19356. Epub 2016 Sep 14. ;
DCAF17 (ENSG00000115827)
Alazami et al. C2orf37 mutational spectrum in Woodhouse-Sakati syndrome patients. Clin Genet. 2010 Dec;78(6):585-90. doi: 10.1111/j.1399-0004.2010.01441.x.
DCDC2 (ENSG00000146038)
Grati M et al. A missense mutation in DCDC2 causes human recessive deafness DFNB66, likely by interfering with sensory hair cell and supporting cell cilia length regulation. Hum Mol Genet. 2015 May 1;24(9):2482-91. doi: 10.1093/hmg/ddv009. Epub 2015 Jan
DCLK1 (ENSG00000133083)
Ingham et al. Functional analysis of candidate genes from genome-wide association studies of hearing. Hear Res. 2020 Mar 1:387:107879.doi: 10.1016/j.heares.2019.107879. Epub 2020 Jan 2.
DCTD (ENSG00000129187)
increased or absent threshold for auditory brainstem response seen in Dctd<em1(IMPC)Marc> homozygote (IMPC data, www.mousephenotype.org). Dickinson et al. High-throughput discovery of novel developmental phenotypes, Nature. 2016 Sep 22;537(7621):508-514. doi: 10.1038/nature19356. Epub 2016 Sep 14. ;
DDR1 (ENSG00000204580)
Meyer zum Gottesberge AM et al. Inner ear defects and hearing loss in mice lacking the collagen receptor DDR1. Lab Invest. 2008 Jan;88(1):27-37. doi: 10.1038/labinvest.3700692. Epub 2007 Nov
DEFB131A (ENSG00000186146)
increased or absent threshold for auditory brainstem response seen in Defb43<tm1b(KOMP)Wtsi> homozygote (IMPC data, www.mousephenotype.org). Dickinson et al. High-throughput discovery of novel developmental phenotypes, Nature. 2016 Sep 22;537(7621):508-514. doi: 10.1038/nature19356. Epub 2016 Sep 14. ;
DEFB131B (ENSG00000225805)
increased or absent threshold for auditory brainstem response seen in Defb43<tm1b(KOMP)Wtsi> homozygote (IMPC data, www.mousephenotype.org). Dickinson et al. High-throughput discovery of novel developmental phenotypes, Nature. 2016 Sep 22;537(7621):508-514. doi: 10.1038/nature19356. Epub 2016 Sep 14. ;
DIABLO (ENSG00000184047)
Cheng J et al. Functional mutation of SMAC/DIABLO, encoding a mitochondrial proapoptotic protein, causes human progressive hearing loss DFNA64. Am J Hum Genet. 2011 Jul 15;89(1):56-66. doi: 10.1016/j.ajhg.2011.05.027. Epub
DIAPH1 (ENSG00000131504)
Lynch ED et al. Nonsyndromic deafness DFNA1 associated with mutation of a human homolog of the Drosophila gene diaphanous. Science. 1997 Nov 14;278(5341):1315-8.
DIAPH3 (ENSG00000139734)
Schoen CJ et al. Increased activity of Diaphanous homolog 3 (DIAPH3)/diaphanous causes hearing defects in humans with auditory neuropathy and in Drosophila. Proc Natl Acad Sci U S A. 2010 Jul 27;107(30):13396-401.; Kim TB et al. A gene responsible for autosomal dominant auditory neuropathy (AUNA1) maps to 13q14-21. J Med Genet. 2004 Nov;41(11):872-6. doi: 10.1136/jmg.2004.020628.
DIO2 (ENSG00000211448)
Ng L et al. Hearing loss and retarded cochlear development in mice lacking type 2 iodothyronine deiodinase. Proc Natl Acad Sci U S A. 2004 Mar 9;101(10):3474-9. doi:
DIO3 (ENSG00000197406)
Kitamura K et al. Ultrastructural findings in the inner ear of Jackson shaker mice. Acta Otolaryngol. 1992;112(4):622-7. doi: 10.3109/00016489209137451.; Ng L et al. A protective role for type 3 deiodinase, a thyroid hormone-inactivating enzyme, in cochlear development and auditory function. Endocrinology. 2009 Apr;150(4):1952-60. doi: 10.1210/en.2008-1419. Epub 2008 Dec
DLX1 (ENSG00000144355)
Qiu M et al. Role of the Dlx homeobox genes in proximodistal patterning of the branchial arches: mutations of Dlx-1, Dlx-2, and Dlx-1 and -2 alter morphogenesis of Dev Biol. 1997 May 15;185(2):165-84. doi: 10.1006/dbio.1997.8556.; Polley DB et al. Severe hearing loss in Dlxl mutant mice. Hear Res. 2006 Apr;214(1-2):84-8. doi: 10.1016/j.heares.2006.02.008.
DLX5 (ENSG00000105880)
Merlo GR et al. The Dlx5 homeobox gene is essential for vestibular morphogenesis in the mouse embryo through a BMP4-mediated pathway. Dev Biol. 2002 Aug 1;248(1):157-69. doi: 10.1006/dbio.2002.0713.; Acampora D et al. Craniofacial, vestibular and bone defects in mice lacking the Distal-less-related gene Dlx5. Development. 1999 Sep;126(17):3795-809.
DMD (ENSG00000198947)
Pfister MH et al. A second family with nonsyndromic sensorineural hearing loss linked to Xp21.2: refinement of the DFN4 locus within DMD. Genomics. 1998 Nov 1;53(3):377-82. doi: 10.1006/geno.1998.5538.; Pfister MH et al. Clinical evidence for dystrophin dysfunction as a cause of hearing loss in locus DFN4. Laryngoscope. 1999 May;109(5):730-5. doi: 10.1097/00005537-199905000-00010.
DMXL2 (ENSG00000104093)
Chen DY et al. A dominant variant in DMXL2 is linked to nonsyndromic hearing loss. Genet Med. 2017 May;19(5):553-558. doi: 10.1038/gim.2016.142. Epub 2016 Sep 22.
DNAJC14 (ENSG00000135392)
increased or absent threshold for auditory brainstem response seen in Dnajc14<tm1.1(KOMP)Vlcg> homozygote (IMPC data, www.mousephenotype.org). Dickinson et al. High-throughput discovery of novel developmental phenotypes, Nature. 2016 Sep 22;537(7621):508-514. doi: 10.1038/nature19356. Epub 2016 Sep 14. ;
DNAJC5 (ENSG00000101152)
Schmitz F et al. CSPalpha-deficiency causes massive and rapid photoreceptor degeneration. Proc Natl Acad Sci U S A. 2006 Feb 21;103(8):2926-31. doi:
DNASE1 (ENSG00000213918)
Bowl MR et al. A large scale hearing loss screen reveals an extensive unexplored genetic landscape for auditory dysfunction. Nat Commun. 2017 Oct 12;8(1):886. doi: 10.1038/s41467-017-00595-4.
DNM1 (ENSG00000106976)
Boumil RM et al. A missense mutation in a highly conserved alternate exon of dynamin-1 causes epilepsy in fitful mice. PLoS Genet. 2010 Aug 5;6(8). doi: 10.1371/journal.pgen.1001046.
DNM3 (ENSG00000197959)
Liu H and He DZ. Dynamin 3 Is Necessary for Maintaining the Dynamic Structure and Mechanics of Stereocilia Bundles of Cochlear Outer Hair Cells. Assoc Res Otolaryngol Abs. 2020; 43:598.
DNMBP (ENSG00000107554)
increased or absent threshold for auditory brainstem response seen in Dnmbp<em1(IMPC)Mbp> homozygote (IMPC data, www.mousephenotype.org). Dickinson et al. High-throughput discovery of novel developmental phenotypes, Nature. 2016 Sep 22;537(7621):508-514. doi: 10.1038/nature19356. Epub 2016 Sep 14. ;
DNMT1 (ENSG00000130816)
Klein et al. Mutations in DNMT1 cause hereditary sensory neuropathy with dementia and hearing loss. Nat Genet. 2011 Jun;43(6):595-600. doi: 10.1038/ng.830. Epub 2011 May 1.; Winkelmann et al. Mutations in DNMT1 cause autosomal dominant cerebellar ataxia, deafness and narcolepsy. Hum Mol Genet. 2012 May 15;21(10):2205-10.doi: 10.1093/hmg/dds035. Epub 2012 Feb 9.
DOCK9 (ENSG00000088387)
abnormal auditory brainstem response seen in Dock9<em1(IMPC)J> homozygotes (IMPC). Dickinson et al. High-throughput discovery of novel developmental phenotypes, Nature. 2016 Sep 22;537(7621):508-514. doi: 10.1038/nature19356. Epub 2016 Sep 14. ;
DSPP (ENSG00000152591)
Xiao S et al. Dentinogenesis imperfecta 1 with or without progressive hearing loss is associated with distinct mutations in DSPP. Nat Genet. 2001 Feb;27(2):201-4. doi: 10.1038/84848.; Li WX et al. Familial nonsyndromic hearing loss with incomplete partition type II caused by novel DSPP gene mutations. Acta Otolaryngol. 2018 Aug;138(8):685-690. doi: 10.1080/00016489.2018.1459832.
DUOX2 (ENSG00000140279)
Johnson KR et al. Congenital hypothyroidism, dwarfism, and hearing impairment caused by a missense mutation in the mouse dual oxidase 2 gene, Duox2. Mol Endocrinol. 2007 Jul;21(7):1593-602. doi: 10.1210/me.2007-0085. Epub 2007 Apr
DUOXA2 (ENSG00000140274)
Ingham NJ et al. Mouse screen reveals multiple new genes underlying mouse and human hearing loss. PLoS Biol. 2019 Apr 11;17(4):e3000194. doi: 10.1371/journal.pbio.3000194. eCollection 2019 Apr.;increased or absent threshold for auditory brainstem response seen in Duoxa2<tm1b(KOMP)Wtsi> homozygote (IMPC data, www.mousephenotype.org). Dickinson et al. High-throughput discovery of novel developmenta…
DUSP6 (ENSG00000139318)
Li C et al. Dusp6 (Mkp3) is a negative feedback regulator of FGF-stimulated ERK signaling during mouse development. Development. 2007 Jan;134(1):167-76. doi: 10.1242/dev.02701.
DVL3 (ENSG00000161202)
Etheridge SL et al. Murine dishevelled 3 functions in redundant pathways with dishevelled 1 and 2 in normal cardiac outflow tract, cochlea, and neural tube development. PLoS Genet. 2008 Nov;4(11):e1000259. doi: 10.1371/journal.pgen.1000259. Epub 2008
DYNC1LI1 (ENSG00000144635)
Zhang Y and Chai R. DYNC1LI1 is required for auditory hair cell development in mice. Assoc Res Otolaryngol Abs. 2020; 43:259.
DYRK1A (ENSG00000157540)
Tateossian et al. 2025. DYRK1A kinase triplication is the major cause of Otitis Media in Down Syndrome. https://doi.org/10.7554/eLife.101969.1.sa3
EBF1 (ENSG00000164330)
Powers et al. Investigating the Role of a New Transcriptional Regulator in the Development of the Organ of Corti. ARO 2023 (https://aro.org/wp-content/uploads/2023/02/Abstract_Book_COMBINED_2.20.23.pdf); Powers et al. M89: Ebf1 is Necessary for Sensory Domain Establishment Within the Organ of Corti and Essential for Hearing in Mice. ARO 2024 (https://pmg.joynadmin.org/documents/1050/65c28571071d8…
EDN3 (ENSG00000124205)
Edery P et al. Mutation of the endothelin-3 gene in the Waardenburg-Hirschsprung disease (Shah-Waardenburg syndrome). Nat Genet. 1996 Apr;12(4):442-4. doi: 10.1038/ng0496-442.
EDNRA (ENSG00000151617)
Sabrautzki S et al. Viable Ednra (Y129F) mice feature human mandibulofacial dysostosis with alopecia (MFDA) syndrome due to the homologue mutation. Mamm Genome. 2016 Dec;27(11-12):587-598. doi: 10.1007/s00335-016-9664-5. Epub
EDNRB (ENSG00000136160)
Attie T et al. Mutation of the endothelin-receptor B gene in Waardenburg-Hirschsprung disease. Hum Mol Genet. 1995 Dec;4(12):2407-9. doi: 10.1093/hmg/4.12.2407.
EFNB2 (ENSG00000125266)
Miko IJ et al. Auditory brainstem responses are impaired in EphA4 and ephrin-B2 deficient mice. Hear Res. 2008 Jan;235(1-2):39-46. doi: 10.1016/j.heares.2007.09.003. Epub 2007; Raft S et al. Ephrin-B2 governs morphogenesis of endolymphatic sac and duct epithelia in the mouse inner ear. Dev Biol. 2014 Jun 1;390(1):51-67. doi: 10.1016/j.ydbio.2014.02.019. Epub 2014
ELMO3 (ENSG00000102890)
increased or absent threshold for auditory brainstem response seen in Elmo3<tm1.1(KOMP)Vlcg> homozygote (IMPC data, www.mousephenotype.org). Dickinson et al. High-throughput discovery of novel developmental phenotypes, Nature. 2016 Sep 22;537(7621):508-514. doi: 10.1038/nature19356. Epub 2016 Sep 14. ;
ELMOD1 (ENSG00000110675)
Johnson KR et al. Mutations of the mouse ELMO domain containing 1 gene (Elmod1) link small GTPase signaling to actin cytoskeleton dynamics in hair cell stereocilia. PLoS One. 2012;7(4):e36074. doi: 10.1371/journal.pone.0036074. Epub 2012 Apr 27.;increased or absent threshold for auditory brainstem response seen in Elmod1<tm1b(EUCOMM)Hmgu> homozygote (IMPC data, www.mousephenotype.org). Dickinson …
ELMOD3 (ENSG00000115459)
Jaworek TJ et al. An alteration in ELMOD3, an Arl2 GTPase-activating protein, is associated with hearing impairment in humans. PLoS Genet. 2013;9(9):e1003774. doi: 10.1371/journal.pgen.1003774. Epub 2013 Sep
EMB (ENSG00000170571)
Bowl MR et al. A large scale hearing loss screen reveals an extensive unexplored genetic landscape for auditory dysfunction. Nat Commun. 2017 Oct 12;8(1):886. doi: 10.1038/s41467-017-00595-4. Newton et al. Early-Onset Hearing Loss and Increased Embryonic Lethality Due to Genetic Interaction With the Strain-Specific Cdh23ahl Allele. ARO 2023 (https://aro.org/wp-content/uploads/2023/02/Abstract_Boo…
EMX2 (ENSG00000170370)
Rhodes CR et al. The homeobox gene Emx2 underlies middle ear and inner ear defects in the deaf mouse mutant pardon. J Neurocytol. 2003 Nov;32(9):1143-54. doi: 10.1023/B:NEUR.0000021908.98337.91.; Holley M et al. Emx2 and early hair cell development in the mouse inner ear. Dev Biol. 2010 Apr 15;340(2):547-56. doi: 10.1016/j.ydbio.2010.02.004. Epub 2010
ENPP1 (ENSG00000197594)
Harris BS et al. Ages with stiffened joints, A new mutation in Enpp1. MGI Direct Data Submission to Mouse Genome Database (MGD), MGI:3785162, (URL: http://www.informatics.jax.org), 2011.
EPHA10 (ENSG00000183317)
Huang et al. A non-coding variant in 5' untranslated region drove up-regulation of pseudo-kinase EPHA10 and caused non-syndromic hearing loss in humans. Hum Mol Genet. 2023 Feb 19;32(5):720-731.doi: 10.1093/hmg/ddac223.
EPHA4 (ENSG00000116106)
Miko IJ et al. Auditory brainstem responses are impaired in EphA4 and ephrin-B2 deficient mice. Hear Res. 2008 Jan;235(1-2):39-46. doi: 10.1016/j.heares.2007.09.003. Epub 2007
EPHB1 (ENSG00000154928)
Howard MA et al. Eph receptor deficiencies lead to altered cochlear function. Hear Res. 2003 Apr;178(1-2):118-30. doi: 10.1016/s0378-5955(03)00068-6.
EPHB2 (ENSG00000133216)
Cowan CA et al. EphB2 guides axons at the midline and is necessary for normal vestibular function. Neuron. 2000 May;26(2):417-30. doi: 10.1016/s0896-6273(00)81174-5.
EPHB3 (ENSG00000182580)
Howard MA et al. Eph receptor deficiencies lead to altered cochlear function. Hear Res. 2003 Apr;178(1-2):118-30. doi: 10.1016/s0378-5955(03)00068-6.
EPN3 (ENSG00000049283)
increased or absent threshold for auditory brainstem response seen in Epn3<tm1b(KOMP)Wtsi> homozygote (IMPC data, www.mousephenotype.org). Dickinson et al. High-throughput discovery of novel developmental phenotypes, Nature. 2016 Sep 22;537(7621):508-514. doi: 10.1038/nature19356. Epub 2016 Sep 14. ;
EPS8 (ENSG00000151491)
Behlouli A et al. EPS8, encoding an actin-binding protein of cochlear hair cell stereocilia, is a new causal gene for autosomal recessive profound deafness. Orphanet J Rare Dis. 2014 Apr 17;9:55. doi: 10.1186/1750-1172-9-55.
EPS8L1 (ENSG00000131037)
Bowl MR et al. A large scale hearing loss screen reveals an extensive unexplored genetic landscape for auditory dysfunction. Nat Commun. 2017 Oct 12;8(1):886. doi: 10.1038/s41467-017-00595-4.
EPS8L2 (ENSG00000177106)
Dahmani M et al. EPS8L2 is a new causal gene for childhood onset autosomal recessive progressive hearing loss. Orphanet J Rare Dis. 2015 Aug 19;10:96. doi: 10.1186/s13023-015-0316-8.
EPYC (ENSG00000083782)
Hanada Y et al. Epiphycan is specifically expressed in cochlear supporting cells and is necessary for normal hearing. Biochem Biophys Res Commun. 2017 Oct 21;492(3):379-385. doi:
ERAL1 (ENSG00000132591)
Chatzispyrou IA et al. A homozygous missense mutation in ERAL1, encoding a mitochondrial rRNA chaperone, causes Perrault syndrome. Hum Mol Genet. 2017 Jul 1;26(13):2541-2550. doi: 10.1093/hmg/ddx152.
ERBB4 (ENSG00000178568)
Stankovic K et al. Survival of adult spiral ganglion neurons requires erbB receptor signaling in the inner ear. J Neurosci. 2004 Oct 6;24(40):8651-61. doi: 10.1523/JNEUROSCI.0733-04.2004.
ERCC1 (ENSG00000012061)
Spoor M et al. Accelerated loss of hearing and vision in the DNA-repair deficient Ercc1(delta/-) mouse. Mech Ageing Dev. 2012 Feb-Mar;133(2-3):59-67. doi: 10.1016/j.mad.2011.12.003.
ERCC6 (ENSG00000225830)
Nagtegaal AP et al. Cockayne syndrome group B (Csb) and group a (Csa) deficiencies predispose to hearing loss and cochlear hair cell degeneration in mice. J Neurosci. 2015 Mar 11;35(10):4280-6. doi: 10.1523/JNEUROSCI.5063-14.2015.
ERCC8 (ENSG00000049167)
Nagtegaal AP et al. Cockayne syndrome group B (Csb) and group a (Csa) deficiencies predispose to hearing loss and cochlear hair cell degeneration in mice. J Neurosci. 2015 Mar 11;35(10):4280-6. doi: 10.1523/JNEUROSCI.5063-14.2015.
ERLEC1 (ENSG00000068912)
increased or absent threshold for auditory brainstem response seen in Erlec1<em1(IMPC)Mbp> homozygote (IMPC data, www.mousephenotype.org). Dickinson et al. High-throughput discovery of novel developmental phenotypes, Nature. 2016 Sep 22;537(7621):508-514. doi: 10.1038/nature19356. Epub 2016 Sep 14. ;
ESPN (ENSG00000187017)
Naz S et al. Mutations of ESPN cause autosomal recessive deafness and vestibular dysfunction. J Med Genet. 2004 Aug;41(8):591-5. doi: 10.1136/jmg.2004.018523.
ESPNL (ENSG00000144488)
increased or absent threshold for auditory brainstem response seen in Espnl<tm1b(KOMP)Wtsi> homozygote (IMPC data, www.mousephenotype.org). Dickinson et al. High-throughput discovery of novel developmental phenotypes, Nature. 2016 Sep 22;537(7621):508-514. doi: 10.1038/nature19356. Epub 2016 Sep 14. ;Hawbaker et al. ESPNL Responds to Mechanotransduction and is Required to Maintain Mechanotransduc…
ESR2 (ENSG00000140009)
Simonoska R et al. Inner ear pathology and loss of hearing in estrogen receptor-beta deficient mice. J Endocrinol. 2009 Jun;201(3):397-406. doi: 10.1677/JOE-09-0060. Epub 2009 Mar
ESRP1 (ENSG00000104413)
Rohacek AM et al. ESRP1 Mutations Cause Hearing Loss due to Defects in Alternative Splicing that Disrupt Cochlear Development. Dev Cell. 2017 Nov 6;43(3):318-331.e5. doi: 10.1016/j.devcel.2017.09.026. Epub
ESRRB (ENSG00000119715)
Collin RW et al. Mutations of ESRRB encoding estrogen-related receptor beta cause autosomal-recessive nonsyndromic hearing impairment DFNB35. Am J Hum Genet. 2008 Jan;82(1):125-38. doi: 10.1016/j.ajhg.2007.09.008.
ESRRG (ENSG00000196482)
Nolan LS et al. Estrogen-related receptor gamma and hearing function: evidence of a role in humans and mice. Neurobiol Aging. 2013 Aug;34(8):2077.e1-9. doi:
EWSR1 (ENSG00000182944)
Bowl MR et al. A large scale hearing loss screen reveals an extensive unexplored genetic landscape for auditory dysfunction. Nat Commun. 2017 Oct 12;8(1):886. doi: 10.1038/s41467-017-00595-4.
EXOSC2 (ENSG00000130713)
Di Donato et al 2016. Mutations in EXOSC2 are associated with a novel syndrome characterised by retinitis pigmentosa, progressive hearing loss, premature ageing, short stature, mild intellectual disability and distinctive gestalt. J Med Genet. 2016 Jun;53(6):419-25.doi: 10.1136/jmedgenet-2015-103511. Epub 2016 Feb 3.
EYA1 (ENSG00000104313)
Abdelhak S et al. A human homologue of the Drosophila eyes absent gene underlies branchio-oto-renal (BOR) syndrome and identifies a novel gene family. Nat Genet. 1997 Feb;15(2):157-64. doi: 10.1038/ng0297-157.
EYA4 (ENSG00000112319)
Wayne S et al. Mutations in the transcriptional activator EYA4 cause late-onset deafness at the DFNA10 locus. Hum Mol Genet. 2001 Feb 1;10(3):195-200. doi: 10.1093/hmg/10.3.195.
FADS3 (ENSG00000221968)
Ingham NJ et al. Mouse screen reveals multiple new genes underlying mouse and human hearing loss. PLoS Biol. 2019 Apr 11;17(4):e3000194. doi: 10.1371/journal.pbio.3000194. eCollection 2019 Apr.;increased or absent threshold for auditory brainstem response seen in Fads3<tm1b(EUCOMM)Hmgu> homozygote (IMPC data, www.mousephenotype.org). Dickinson et al. High-throughput discovery of novel development…
FAM107B (ENSG00000065809)
Ingham NJ et al. Mouse screen reveals multiple new genes underlying mouse and human hearing loss. PLoS Biol. 2019 Apr 11;17(4):e3000194. doi: 10.1371/journal.pbio.3000194. eCollection 2019 Apr.
FAM166B (ENSG00000215187)
increased or absent threshold for auditory brainstem response seen in Fam166b<tm1(KOMP)Wtsi> homozygote (IMPC data, www.mousephenotype.org). Dickinson et al. High-throughput discovery of novel developmental phenotypes, Nature. 2016 Sep 22;537(7621):508-514. doi: 10.1038/nature19356. Epub 2016 Sep 14. ;
FAM20C (ENSG00000177706)
Vogel P et al. Amelogenesis imperfecta and other biomineralization defects in Fam20a and Fam20c null mice. Vet Pathol. 2012 Nov;49(6):998-1017. doi: 10.1177/0300985812453177. Epub 2012 Jun
FAS (ENSG00000026103)
Trune DR et al. Autoimmune disease and cochlear pathology in the C3H/lpr strain mouse. Hear Res. 1989 Mar;38(1-2):57-66. doi: 10.1016/0378-5955(89)90128-7.; Kusakari C et al. MRL/MP-lpr/lpr mouse as a model of immune-induced sensorineural hearing loss. Ann Otol Rhinol Laryngol Suppl. 1992 Oct;157:82-6.; Ruckenstein MJ et al. The MRL-lpr/lpr mouse: a potential model of autoimmune inner ear disease…
FBXL15 (ENSG00000107872)
increased or absent threshold for auditory brainstem response seen in Fbxl15<em1(IMPC)Marc> homozygote (IMPC data, www.mousephenotype.org). Dickinson et al. High-throughput discovery of novel developmental phenotypes, Nature. 2016 Sep 22;537(7621):508-514. doi: 10.1038/nature19356. Epub 2016 Sep 14. ;
FBXL8 (ENSG00000135722)
increased or absent threshold for auditory brainstem response seen in Fbxl8<em2(IMPC)Marc> homozygote (IMPC data, www.mousephenotype.org). Dickinson et al. High-throughput discovery of novel developmental phenotypes, Nature. 2016 Sep 22;537(7621):508-514. doi: 10.1038/nature19356. Epub 2016 Sep 14. ;
FBXO11 (ENSG00000138081)
Hardisty-Hughes RE et al. A mutation in the F-box gene, Fbxo11, causes otitis media in the Jeff mouse. Hum Mol Genet. 2006 Nov 15;15(22):3273-9. doi: 10.1093/hmg/ddl403. Epub 2006 Oct; Hardisty RE et al. The deaf mouse mutant Jeff (Jf) is a single gene model of otitis media. J Assoc Res Otolaryngol. 2003 Jun;4(2):130-8. doi: 10.1007/s10162-002-3015-9.
FBXO2 (ENSG00000116661)
Nelson RF et al. Selective cochlear degeneration in mice lacking the F-box protein, Fbx2, a glycoprotein-specific ubiquitin ligase subunit. J Neurosci. 2007 May 9;27(19):5163-71. doi: 10.1523/JNEUROSCI.0206-07.2007.
FBXO24 (ENSG00000106336)
increased or absent threshold for auditory brainstem response seen in Fbxo24<em2(IMPC)Marc> homozygote (IMPC data, www.mousephenotype.org). Dickinson et al. High-throughput discovery of novel developmental phenotypes, Nature. 2016 Sep 22;537(7621):508-514. doi: 10.1038/nature19356. Epub 2016 Sep 14. ;
FBXO33 (ENSG00000165355)
Ingham NJ et al. Mouse screen reveals multiple new genes underlying mouse and human hearing loss. PLoS Biol. 2019 Apr 11;17(4):e3000194. doi: 10.1371/journal.pbio.3000194. eCollection 2019 Apr.;increased or absent threshold for auditory brainstem response seen in Fbxo33<tm1b(EUCOMM)Wtsi> homozygote (IMPC data, www.mousephenotype.org). Dickinson et al. High-throughput discovery of novel developmen…
FBXO41 (ENSG00000163013)
abnormal auditory brainstem response seen in Fbxo41<tm1.1(KOMP)Vlcg> homozygote (IMPC data, www.mousephenotype.org). Dickinson et al. High-throughput discovery of novel developmental phenotypes, Nature. 2016 Sep 22;537(7621):508-514. doi: 10.1038/nature19356. Epub 2016 Sep 14. ;
FDXR (ENSG00000161513)
Paul et al. FDXR Mutations Cause Sensorial Neuropathies and Expand the Spectrum of Mitochondrial Fe-S-Synthesis Diseases. Am J Hum Genet. 2017 Oct 5;101(4):630-637.doi: 10.1016/j.ajhg.2017.09.007. Epub 2017 Sep 28.
FGF20 (ENSG00000078579)
Huh SH et al. Differentiation of the lateral compartment of the cochlea requires a temporally restricted FGF20 signal. PLoS Biol. 2012 Jan;10(1):e1001231. doi: 10.1371/journal.pbio.1001231. Epub 2012
FGF23 (ENSG00000118972)
Lysaght AC et al. FGF23 deficiency leads to mixed hearing loss and middle ear malformation in mice. PLoS One. 2014 Sep 22;9(9):e107681. doi: 10.1371/journal.pone.0107681.
FGF3 (ENSG00000186895)
Mansour SL. Targeted disruption of int-2 (fgf-3) causes developmental defects in the tail and inner ear. Mol Reprod Dev. 1994 Sep;39(1):62-7; discussion 67-8.; Mansour SL et al. Mice homozygous for a targeted disruption of the proto-oncogene int-2 have developmental defects in the tail and inner ear. Development. 1993 Jan;117(1):13-28.
FGFR1 (ENSG00000077782)
Pirvola U et al. FGFR1 is required for the development of the auditory sensory epithelium. Neuron. 2002 Aug 15;35(4):671-80. doi: 10.1016/s0896-6273(02)00824-3.
FGFR2 (ENSG00000066468)
Pirvola U et al. FGF/FGFR-2(IIIb) signaling is essential for inner ear morphogenesis. J Neurosci. 2000 Aug 15;20(16):6125-34.
FGFR3 (ENSG00000068078)
Toydemir et al 2006. A novel mutation in FGFR3 causes camptodactyly, tall stature, and hearing loss (CATSHL) syndrome. Am J Hum Genet. 2006 Nov;79(5):935-41.doi: 10.1086/508433. Epub 2006 Sep 26.
FHOD3 (ENSG00000134775)
Boussaty EC et al. The Formin Protein Fhod3 Is a Novel Hearing Loss Gene Involved In Regulating Stereocilia Lengths. Assoc Res Otolaryngol Abs. 2019; 42:521.
FIGN (ENSG00000182263)
Gruneberg H. Two new mutant genes in the house mouse. J Genet 1943;45:22-28; Truslove GM. The anatomy and development of the fidget mouse. J Genet 1956;54:64-86; Cox GA et al. The mouse fidgetin gene defines a new role for AAA family proteins in mammalian development. Nat Genet. 2000 Oct;26(2):198-202. doi: 10.1038/79923.
FITM2 (ENSG00000197296)
Seco CZ et al. A homozygous FITM2 mutation causes a deafness-dystonia syndrome with motor regression and signs of ichthyosis and sensory neuropathy. Dis Model Mech. 2017 Feb 1;10(2):105-118. doi: 10.1242/dmm.026476. Epub 2016 Dec 15.; Shakir et al. The first case of deafness-dystonia syndrome due to compound heterozygous variants in FITM2. Clin Case Rep. 2018 Jul 26;6(9):1815-1817. doi: 10.1002/c…
FKBP14 (ENSG00000106080)
Baumann et al 2012. Mutations in FKBP14 cause a variant of Ehlers-Danlos syndrome with progressive kyphoscoliosis, myopathy, and hearing loss. Am J Hum Genet. 2012 Feb 10;90(2):201-16. doi: 10.1016/j.ajhg.2011.12.004. Epub 2012 Jan 19.
FLRT3 (ENSG00000125848)
Feng et al. Functional Role of FLRT3 in Mammalian Auditory Hair Cells. Assoc Res Otolaryngol Abs. 2025; 48:532.
FMR1 (ENSG00000102081)
Hunter et al. Hearing Impairment in the Fmr1 Knockout Mouse Model for Fragile X Syndrome. Assoc Res Otolaryngol Abs. 2025; 48:569.
FOS (ENSG00000170345)
Paylor R et al. Behavioral assessment of c-fos mutant mice. Brain Res. 1994 Jul 18;651(1-2):275-82. doi: 10.1016/0006-8993(94)90707-2.
FOXG1 (ENSG00000176165)
Pauley S et al. Foxg1 is required for morphogenesis and histogenesis of the mammalian inner ear. Dev Dyn. 2006 Sep;235(9):2470-82. doi: 10.1002/dvdy.20839.
FOXI1 (ENSG00000168269)
Yang T et al. Transcriptional control of SLC26A4 is involved in Pendred syndrome and nonsyndromic enlargement of vestibular aqueduct (DFNB4). Am J Hum Genet. 2007 Jun;80(6):1055-63. doi: 10.1086/518314. Epub 2007 Apr 23.
FOXO3 (ENSG00000118689)
Gilels F et al. Mutation of Foxo3 causes adult onset auditory neuropathy and alters cochlear synapse architecture in mice. J Neurosci. 2013 Nov 20;33(47):18409-24. doi: 10.1523/JNEUROSCI.2529-13.2013.;increased or absent threshold for auditory brainstem response seen in Foxo3<tm1.1(KOMP)Vlcg> homozygote (IMPC data, www.mousephenotype.org). Dickinson et al. High-throughput discovery of novel devel…
FRS2 (ENSG00000166225)
decreased threshold for auditory brainstem response seen in Frs2<tm1b(EUCOMM)Wtsi> heterozygote (IMPC data, www.mousephenotype.org). Dickinson et al. High-throughput discovery of novel developmental phenotypes, Nature. 2016 Sep 22;537(7621):508-514. doi: 10.1038/nature19356. Epub 2016 Sep 14. ;
FSCN2 (ENSG00000186765)
Shin JB et al. The R109H variant of fascin-2, a developmentally regulated actin crosslinker in hair-cell stereocilia, underlies early-onset hearing loss of DBA/2J mice. J Neurosci. 2010 Jul 21;30(29):9683-94. doi: 10.1523/JNEUROSCI.1541-10.2010.
FST (ENSG00000134363)
Koo H et al. Establishing the Tonotopic Organization of the Mammalian Cochlea. Assoc Res Otolaryngol Abs. 2019; 42:172.
FTL (ENSG00000087086)
Petit et al, Role of Ferritin Light Chain in the Cochlea. ARO 2022 (https://aro.org/wp-content/uploads/2022/10/Abstract_Book_2022-MWM.pdf) | MO110, ARO 2023 (https://aro.org/wp-content/uploads/2023/02/Abstract_Book_COMBINED_2.20.23.pdf)
FZD4 (ENSG00000174804)
Wang W et al. Hmx2 homeobox gene control of murine vestibular morphogenesis. Development. 2001 Dec;128(24):5017-29.
GAB1 (ENSG00000109458)
Yousaf R et al. Modifier variant of METTL13 suppresses human GAB1-associated profound deafness. J Clin Invest. 2018 Apr 2;128(4):1509-1522. doi: 10.1172/JCI97350. Epub 2018 Mar
GABRA5 (ENSG00000186297)
Maison SF et al. Functional role of GABAergic innervation of the cochlea: phenotypic analysis of mice lacking GABA(A) receptor subunits alpha 1, alpha 2, alpha 5, alpha 6, beta J Neurosci. 2006 Oct 4;26(40):10315-26. doi: 10.1523/JNEUROSCI.2395-06.2006.
GABRB2 (ENSG00000145864)
Maison SF et al. Functional role of GABAergic innervation of the cochlea: phenotypic analysis of mice lacking GABA(A) receptor subunits alpha 1, alpha 2, alpha 5, alpha 6, beta J Neurosci. 2006 Oct 4;26(40):10315-26. doi: 10.1523/JNEUROSCI.2395-06.2006.
GABRB3 (ENSG00000166206)
Maison SF et al. Functional role of GABAergic innervation of the cochlea: phenotypic analysis of mice lacking GABA(A) receptor subunits alpha 1, alpha 2, alpha 5, alpha 6, beta J Neurosci. 2006 Oct 4;26(40):10315-26. doi: 10.1523/JNEUROSCI.2395-06.2006.
GAS2 (ENSG00000148935)
Chen T et al. Cochlear supporting cells require GAS2 for cytoskeletal architecture and hearing. Dev Cell. 2021 May 17;56(10):1526-1540.e7. doi: 10.1016/j.devcel.2021.04.017.
GAS2L2 (ENSG00000270765)
Ingham NJ et al. Mouse screen reveals multiple new genes underlying mouse and human hearing loss. PLoS Biol. 2019 Apr 11;17(4):e3000194. doi: 10.1371/journal.pbio.3000194. eCollection 2019 Apr.;increased or absent threshold for auditory brainstem response seen in Gas2l2<tm1a(KOMP)Wtsi> homozygote (IMPC data, www.mousephenotype.org). Dickinson et al. High-throughput discovery of novel developmenta…
GATA2 (ENSG00000179348)
Haugas M et al. Gata2 is required for the development of inner ear semicircular ducts and the surrounding perilymphatic space. Dev Dyn. 2010 Sep;239(9):2452-69. doi: 10.1002/dvdy.22373.; increased or absent threshold for auditory brainstem response seen in Gata2<tm1b(KOMP)Wtsi> heterozygote (IMPC data, www.mousephenotype.org). Dickinson et al. High-throughput discovery of novel developmental phen…
GATA3 (ENSG00000107485)
Karis A et al. Transcription factor GATA-3 alters pathway selection of olivocochlear neurons and affects morphogenesis of the ear. J Comp Neurol. 2001 Jan 22;429(4):615-30. doi:
GBX2 (ENSG00000168505)
Lin Z et al. Gbx2 is required for the morphogenesis of the mouse inner ear: a downstream candidate of hindbrain signaling. Development. 2005 May;132(10):2309-18. doi: 10.1242/dev.01804. Epub 2005 Apr 13.
GDF6 (ENSG00000156466)
Bademci et al. Long-range cis-regulatory elements controlling GDF6 expression are essential for ear development. J Clin Invest. 2020 Aug 3;130(8):4213-4217. doi: 10.1172/JCI136951.
GFER (ENSG00000127554)
Di Fonzo et al 2009. The mitochondrial disulfide relay system protein GFER is mutated in autosomal-recessive myopathy with cataract and combined respiratory-chain deficiency. Am J Hum Genet. 2009 May;84(5):594-604. doi: 10.1016/j.ajhg.2009.04.004. Epub 2009 Apr 30.
GFI1 (ENSG00000162676)
Wallis D et al. The zinc finger transcription factor Gfi1, implicated in lymphomagenesis, is required for inner ear hair cell differentiation and survival. Development. 2003 Jan;130(1):221-32. doi: 10.1242/dev.00190.
GGA1 (ENSG00000100083)
Bowl MR et al. A large scale hearing loss screen reveals an extensive unexplored genetic landscape for auditory dysfunction. Nat Commun. 2017 Oct 12;8(1):886. doi: 10.1038/s41467-017-00595-4.
GGPS1 (ENSG00000152904)
Foley et al. GGPS1 Mutations Cause Muscular Dystrophy/Hearing Loss/Ovarian Insufficiency Syndrome. Ann Neurol. 2020 Aug; 88(2): 332–347. doi: 10.1002/ana.25772.
GGT1 (ENSG00000100031)
Ding D et al. N-acetyl-cysteine prevents age-related hearing loss and the progressive loss of inner hair cells in gamma-glutamyl transferase 1 deficient mice. Aging (Albany NY). 2016 Apr;8(4):730-50. doi: 10.18632/aging.100927.
GIPC3 (ENSG00000179855)
Charizopoulou N et al. Gipc3 mutations associated with audiogenic seizures and sensorineural hearing loss in mouse and human. Nat Commun. 2011 Feb 15;2:201. doi: 10.1038/ncomms1200.; Rehman AU et al. Mutations of GIPC3 cause nonsyndromic hearing loss DFNB72 but not DFNB81 that also maps to chromosome 19p. Hum Genet. 2011 Dec;130(6):759-65. doi: 10.1007/s00439-011-1018-5. Epub 2011 Jun; Ain Q et a…
GJA1 (ENSG00000152661)
Zhang et al. Suppression of Connexin 43 Leads to Strial Vascular Hyper-Permeability, Decrease in Endocochlear Potential, and Mild Hearing Loss. Front Physiol. 2020 Aug 14:11:974.doi: 10.3389/fphys.2020.00974. eCollection 2020. | Wang and Song. Inhibition of connexin 43 induces hearing loss in postnatal mice. Physiol Int. 2021 Mar 26. doi: 10.1556/2060.2021.00008. Online ahead of print.
GJB1 (ENSG00000169562)
Bergoffen J et al. Connexin mutations in X-linked Charcot-Marie-Tooth disease. Science. 1993 Dec 24;262(5142):2039-42. doi: 10.1126/science.8266101.
GJB2 (ENSG00000165474)
Kelsell DP et al. Connexin 26 mutations in hereditary non-syndromic sensorineural deafness. Nature. 1997 May 1;387(6628):80-3. doi: 10.1038/387080a0.
GJB3 (ENSG00000188910)
Xia JH et al. Mutations in the gene encoding gap junction protein beta-3 associated with autosomal dominant hearing impairment. Nat Genet. 1998 Dec;20(4):370-3. doi: 10.1038/3845.
GJB6 (ENSG00000121742)
del Castillo I et al. A deletion involving the connexin 30 gene in nonsyndromic hearing impairment. N Engl J Med. 2002 Jan 24;346(4):243-9. doi: 10.1056/NEJMoa012052.; Grifa A et al. Mutations in GJB6 cause nonsyndromic autosomal dominant deafness at DFNA3 locus. Nat Genet. 1999 Sep;23(1):16-8. doi: 10.1038/12612.
GJC3 (ENSG00000176402)
Tang W et al. Connexin29 is highly expressed in cochlear Schwann cells, and it is required for the normal development and function of the auditory nerve of mice. J Neurosci. 2006 Feb 15;26(7):1991-9. doi: 10.1523/JNEUROSCI.5055-05.2006.
GJE1 (ENSG00000203733)
Wang WH et al. Identification of novel variants in the Cx29 gene of nonsyndromic hearing loss patients using buccal cells and restriction fragment length polymorphism method. Audiol Neurootol. 2010;15(2):81-7. doi: 10.1159/000231633. Epub 2009 Aug 4.; Yang JJ et al. Identification of mutations in members of the connexin gene family as a cause of nonsyndromic deafness in Taiwan. Audiol Neurootol. …
GLI3 (ENSG00000106571)
Driver EC et al. Hedgehog signaling regulates sensory cell formation and auditory function in mice and humans. J Neurosci. 2008 Jul 16;28(29):7350-8. doi: 10.1523/JNEUROSCI.0312-08.2008.
GNE (ENSG00000159921)
Yasumoto A et al. Analyses of hearing impairment in GNE V572L point-mutant mice. Assoc Res Otolaryngol Abs. 2020; 43:98.
GOLPH3 (ENSG00000113384)
increased or absent threshold for auditory brainstem response seen in Golph3<em1(IMPC)Tcp> homozygote (IMPC data, www.mousephenotype.org). Dickinson et al. High-throughput discovery of novel developmental phenotypes, Nature. 2016 Sep 22;537(7621):508-514. doi: 10.1038/nature19356. Epub 2016 Sep 14. ;
GOSR2 (ENSG00000108433 )
Aburayyan et al. A paradoxical genotype-phenotype relationship: Low level of GOSR2 translation from a non-AUG start codon in a family with profound hearing loss. Hum Mol Genet. 2023 Jul 4;32(14):2265-2268.doi: 10.1093/hmg/ddad066.
GPR152 (ENSG00000175514)
Ingham NJ et al. Mouse screen reveals multiple new genes underlying mouse and human hearing loss. PLoS Biol. 2019 Apr 11;17(4):e3000194. doi: 10.1371/journal.pbio.3000194. eCollection 2019 Apr.;ncreased or absent threshold for auditory brainstem response seen in Gpr152<tm1b(EUCOMM)Wtsi> homozygote (IMPC data, www.mousephenotype.org). Dickinson et al. High-throughput discovery of novel development…
GPR156 (ENSG00000175697)
Greene et al. Genetic association analysis of 77,539 genomes reveals rare disease etiologies. Nat Med. 2023 Mar;29(3):679-688. doi: 10.1038/s41591-023-02211-z
GPR50 (ENSG00000102195)
Bowl MR et al. A large scale hearing loss screen reveals an extensive unexplored genetic landscape for auditory dysfunction. Nat Commun. 2017 Oct 12;8(1):886. doi: 10.1038/s41467-017-00595-4.
GPRASP2 (ENSG00000158301)
Xing et al. GPRASP2, a novel causative gene mutated in an X-linked recessive syndromic hearing loss. J Med Genet. 2017 Jun;54(6):426-430. doi: 10.1136/jmedgenet-2016-104320. Epub 2017 Jan 17.
GPSM2 (ENSG00000121957)
Walsh T et al. Genomic duplication and overexpression of TJP2/ZO-2 leads to altered expression of apoptosis genes in progressive nonsyndromic hearing loss DFNA51. Am J Hum Genet. 2010 Jul 9;87(1):101-9. doi: 10.1016/j.ajhg.2010.05.011. Epub
GPX1 (ENSG00000233276)
Ohlemiller KK et al. Targeted mutation of the gene for cellular glutathione peroxidase (Gpx1) increases noise-induced hearing loss in mice. J Assoc Res Otolaryngol. 2000 Nov;1(3):243-54. doi: 10.1007/s101620010043.
GRAP (ENSG00000154016)
Li C et al. Dysfunction of GRAP, encoding the GRB2-related adaptor protein, is linked to sensorineural hearing loss. Proc Natl Acad Sci U S A. 2019 Jan 22;116(4):1347-1352.doi: 10.1073/pnas.1810951116.
GREB1L (ENSG00000141449)
Schrauwen et al. Autosomal Dominantly Inherited GREB1L Variants in Individuals with Profound Sensorineural Hearing Impairment. Genes 2020 Jun 23;11(6):687. doi: 10.3390/genes11060687.
GRHL2 (ENSG00000083307)
Peters LM et al. Mutation of a transcription factor, TFCP2L3, causes progressive autosomal dominant hearing loss, DFNA28. Hum Mol Genet. 2002 Nov 1;11(23):2877-85. doi: 10.1093/hmg/11.23.2877.; Iwasa YI et al. Comprehensive Genetic Analysis of Japanese Autosomal Dominant Sensorineural Hearing Loss Patients. PLoS One. 2016 Dec 2;11(12):e0166781. doi: 10.1371/journal.pone.0166781.; Matyas P et al. …
GRIA3 (ENSG00000125675)
Garcia-Hernandez et al, 2017. Impaired auditory processing and altered structure of the endbulb of Held synapse in mice lacking the GluA3 subunit of AMPA receptors. Hear Res. 2017 Feb:344:284-294. doi: 10.1016/j.heares.2016.12.006. Epub 2016 Dec 21.; Pal et al, 2024. Female mice lacking GluA3 show early onset of hearing loss, synaptopathy, and afferent swellings in ambient sound levels. bioRxiv p…
GRID1 (ENSG00000182771)
Gao J et al. Orphan glutamate receptor delta1 subunit required for high-frequency hearing. Mol Cell Biol. 2007 Jun;27(12):4500-12. doi: 10.1128/MCB.02051-06. Epub 2007 Apr
GRXCR1 (ENSG00000215203)
Schraders M et al. Homozygosity mapping reveals mutations of GRXCR1 as a cause of autosomal-recessive nonsyndromic hearing impairment. Am J Hum Genet. 2010 Feb 12;86(2):138-47. doi: 10.1016/j.ajhg.2009.12.017. Epub
GRXCR2 (ENSG00000204928)
Imtiaz A et al. A frameshift mutation in GRXCR2 causes recessively inherited hearing loss. Hum Mutat. 2014 May;35(5):618-24. doi: 10.1002/humu.22545. Epub 2014 Apr 7.
GSDME (ENSG00000105928)
Van Laer L et al. Nonsyndromic hearing impairment is associated with a mutation in DFNA5. Nat Genet. 1998 Oct;20(2):194-7. doi: 10.1038/2503.
GUSB (ENSG00000169919)
Sands MS et al. Syngeneic bone marrow transplantation reduces the hearing loss associated with murine mucopolysaccharidosis type VII. Blood. 1995 Sep 1;86(5):2033-40.; O'Connor LH et al. Enzyme replacement therapy for murine mucopolysaccharidosis type VII leads to improvements in behavior and auditory function. J Clin Invest. 1998 Apr 1;101(7):1394-400. doi: 10.1172/JCI1773.
HARS1 (ENSG00000170445)
Puffenberger EG et al. Genetic mapping and exome sequencing identify variants associated with five novel diseases. PLoS One. 2012;7(1):e28936. doi: 10.1371/journal.pone.0028936. Epub 2012 Jan 17.
HARS2 (ENSG00000112855)
Pierce SB et al. Mutations in mitochondrial histidyl tRNA synthetase HARS2 cause ovarian dysgenesis and sensorineural hearing loss of Perrault syndrome. Proc Natl Acad Sci U S A. 2011 Apr 19;108(16):6543-8. doi:
HCN1 (ENSG00000164588)
Horwitz GC et al. HCN channels expressed in the inner ear are necessary for normal balance function. J Neurosci. 2011 Nov 16;31(46):16814-25. doi: 10.1523/JNEUROSCI.3064-11.2011.;decreased threshold for auditory brainstem response seen in Hcn1<em1(IMPC)H> homozygote (IMPC data, www.mousephenotype.org). Dickinson et al. High-throughput discovery of novel developmental phenotypes, Nature. 2016 Sep …
HCN2 (ENSG00000099822)
Samples R et al. Tremor and reduced lifespan (trls): a new neurological mutation on Chromosome 10. MGI Direct Data Submission to Mouse Genome Database (MGD), MGI:3582957, (URL: http://www.informatics.jax.org), 2005.
HERC1 (ENSG00000103657)
Ingham NJ et al. Mouse screen reveals multiple new genes underlying mouse and human hearing loss. PLoS Biol. 2019 Apr 11;17(4):e3000194. doi: 10.1371/journal.pbio.3000194. eCollection 2019 Apr.;increased or absent threshold for auditory brainstem response seen in Herc1<em3(IMPC)Wtsi> homozygote (IMPC data, www.mousephenotype.org). Dickinson et al. High-throughput discovery of novel developmental …
HES1 (ENSG00000114315)
Zheng JL et al. Hes1 is a negative regulator of inner ear hair cell differentiation. Development. 2000 Nov;127(21):4551-60.; Zine A et al. Hes1 and Hes5 activities are required for the normal development of the hair cells in the mammalian inner ear. J Neurosci. 2001 Jul 1;21(13):4712-20.
HES5 (ENSG00000197921)
Zine A et al. Hes1 and Hes5 activities are required for the normal development of the hair cells in the mammalian inner ear. J Neurosci. 2001 Jul 1;21(13):4712-20.
HGF (ENSG00000019991)
Schultz JM et al. Noncoding mutations of HGF are associated with nonsyndromic hearing loss, DFNB39. Am J Hum Genet. 2009 Jul;85(1):25-39. doi: 10.1016/j.ajhg.2009.06.003. Epub 2009
HIPK3 (ENSG00000110422)
increased or absent threshold for auditory brainstem response seen in Hipk3<tm1b(EUCOMM)Hmgu> homozygote (IMPC data, www.mousephenotype.org). Dickinson et al. High-throughput discovery of novel developmental phenotypes, Nature. 2016 Sep 22;537(7621):508-514. doi: 10.1038/nature19356. Epub 2016 Sep 14. ;
HIRIP3 (ENSG00000149929)
abnormal auditory brainstem response seen in Hirip3<tm1b(KOMP)Mbp> homozygote (IMPC data, www.mousephenotype.org). Dickinson et al. High-throughput discovery of novel developmental phenotypes, Nature. 2016 Sep 22;537(7621):508-514. doi: 10.1038/nature19356. Epub 2016 Sep 14. ;
HMGA2 (ENSG00000149948)
Chakraborty et al. HMGA2 Integrates Tonotopic Morphogen Signaling and is Required for Low-Frequency Hearing in Mice. ARO 2024 (https://pmg.joynadmin.org/documents/1050/65c28571071d8c45f6583cd2.pdf)
HMX2 (ENSG00000188816)
Wang W et al. Hmx2 homeobox gene control of murine vestibular morphogenesis. Development. 2001 Dec;128(24):5017-29.;decreased threshold for auditory brainstem response seen in Hmx2<tm1.1(KOMP)Vlcg> homozygote (IMPC data, www.mousephenotype.org). Dickinson et al. High-throughput discovery of novel developmental phenotypes, Nature. 2016 Sep 22;537(7621):508-514. doi: 10.1038/nature19356. Epub 2016 …
HMX3 (ENSG00000188620)
Hadrys T et al. Nkx5-1 controls semicircular canal formation in the mouse inner ear. Development. 1998 Jan;125(1):33-9.; Wang W et al. Inner ear and maternal reproductive defects in mice lacking the Hmx3 homeobox gene. Development. 1998 Feb;125(4):621-34.
HOMER2 (ENSG00000103942)
Azaiez H et al. HOMER2, a stereociliary scaffolding protein, is essential for normal hearing in humans and mice. PLoS Genet. 2015 Mar 27;11(3):e1005137. doi: 10.1371/journal.pgen.1005137.
HOXA1 (ENSG00000105991)
Lufkin T et al. Disruption of the Hox-1.6 homeobox gene results in defects in a region corresponding to its rostral domain of expression. Cell. 1991 Sep 20;66(6):1105-19. doi: 10.1016/0092-8674(91)90034-v.
HOXA2 (ENSG00000105996)
Alasti F et al. A mutation in HOXA2 is responsible for autosomal-recessive microtia in an Iranian family. Am J Hum Genet. 2008 Apr;82(4):982-91. doi: 10.1016/j.ajhg.2008.02.015.
HOXB1 (ENSG00000120094)
Webb BD et al. HOXB1 founder mutation in humans recapitulates the phenotype of Hoxb1-/- mice. Am J Hum Genet. 2012 Jul 13;91(1):171-9. doi: 10.1016/j.ajhg.2012.05.018. Epub
HOXB2 (ENSG00000173917)
Di Bonito M et al. Assembly of the auditory circuitry by a Hox genetic network in the mouse brainstem. PLoS Genet. 2013;9(2):e1003249. doi: 10.1371/journal.pgen.1003249. Epub 2013 Feb
HPN (ENSG00000105707)
Guipponi M et al. Mice deficient for the type II transmembrane serine protease, TMPRSS1/hepsin, exhibit profound hearing loss. Am J Pathol. 2007 Aug;171(2):608-16. doi: 10.2353/ajpath.2007.070068. Epub 2007
HSD17B4 (ENSG00000133835)
Pierce SB et al. Mutations in the DBP-deficiency protein HSD17B4 cause ovarian dysgenesis, hearing loss, and ataxia of Perrault Syndrome. Am J Hum Genet. 2010 Aug 13;87(2):282-8. doi: 10.1016/j.ajhg.2010.07.007. Epub
IARS2 (ENSG00000067704)
Schwartzentruber et al 2014. Mutation in the nuclear-encoded mitochondrial isoleucyl-tRNA synthetase IARS2 in patients with cataracts, growth hormone deficiency with short stature, partial sensorineural deafness, and peripheral neuropathy or with Leigh syndrome. Hum Mutat. 2014 Nov;35(11):1285-9. doi: 10.1002/humu.22629. Epub 2014 Oct 18.
IDS (ENSG00000010404)
Hong SH et al. Auditory characteristics and therapeutic effects of enzyme replacement in mouse model of the mucopolysaccharidosis (MPS) II. Am J Med Genet A. 2012 Sep;158A(9):2131-8. doi: 10.1002/ajmg.a.35498. Epub 2012
IDUA (ENSG00000127415)
Schachern PA et al. Age-related functional and histopathological changes of the ear in the MPS I mouse. Int J Pediatr Otorhinolaryngol. 2007 Feb;71(2):197-203. doi:
IFNLR1 (ENSG00000185436)
Gao X et al. Mutation of IFNLR1, an interferon lambda receptor 1, is associated with autosomal-dominant non-syndromic hearing loss. J Med Genet. 2018 May;55(5):298-306. doi: 10.1136/jmedgenet-2017-104954. Epub
IFT20 (ENSG00000109083)
May-Simera HL et al. Ciliary proteins Bbs8 and Ift20 promote planar cell polarity in the cochlea. Development. 2015 Feb 1;142(3):555-66. doi: 10.1242/dev.113696.
IFT88 (ENSG00000032742)
Jones C et al. Ciliary proteins link basal body polarization to planar cell polarity regulation. Nat Genet. 2008 Jan;40(1):69-77. doi: 10.1038/ng.2007.54. Epub 2007 Dec 9.
IGF1 (ENSG00000017427)
Camarero G et al. Delayed inner ear maturation and neuronal loss in postnatal Igf-1-deficient mice. J Neurosci. 2001 Oct 1;21(19):7630-41.
IKZF2 (ENSG00000030419)
Velde et al, Exome variant prioritization in a large cohort of hearing-impaired individuals indicates IKZF2 to be associated with non-syndromic hearing loss and guides future research of unsolved cases. Hum Genet. 2024 Oct 16;143(11):1379–1399. doi: 10.1007/s00439-024-02706-w
IKZF5 (ENSG00000095574)
Bowl MR et al. A large scale hearing loss screen reveals an extensive unexplored genetic landscape for auditory dysfunction. Nat Commun. 2017 Oct 12;8(1):886. doi: 10.1038/s41467-017-00595-4.
IL10RA (ENSG00000110324)
increased or absent threshold for auditory brainstem response seen in Il10ra<tm1b(KOMP)Wtsi> homozygote (IMPC data, www.mousephenotype.org). Dickinson et al. High-throughput discovery of novel developmental phenotypes, Nature. 2016 Sep 22;537(7621):508-514. doi: 10.1038/nature19356. Epub 2016 Sep 14. ;
IL1R2 (ENSG00000115590)
Bowl MR et al. A large scale hearing loss screen reveals an extensive unexplored genetic landscape for auditory dysfunction. Nat Commun. 2017 Oct 12;8(1):886. doi: 10.1038/s41467-017-00595-4.
ILDR1 (ENSG00000145103)
Borck G et al. Loss-of-function mutations of ILDR1 cause autosomal-recessive hearing impairment DFNB42. Am J Hum Genet. 2011 Feb 11;88(2):127-37. doi: 10.1016/j.ajhg.2010.12.011. Epub
INSM1 (ENSG00000173404)
Wiwatpanit T et al. Trans-differentiation of outer hair cells into inner hair cells in the absence of INSM1. Nature. 2018 Nov;563(7733):691-695. doi: 10.1038/s41586-018-0570-8. Epub 2018 Oct
IRS1 (ENSG00000169047)
DeMambro VE et al. A novel spontaneous mutation of Irs1 in mice results in hyperinsulinemia, reduced growth, low bone mass and impaired adipogenesis. J Endocrinol. 2010 Mar;204(3):241-53. doi: 10.1677/JOE-09-0328. Epub 2009 Dec 23.
IRS2 (ENSG00000185950)
Murillo-Cuesta S et al. Insulin receptor substrate 2 (IRS2)-deficient mice show sensorineural hearing loss that is delayed by concomitant protein tyrosine phosphatase 1B (PTP1B) loss Mol Med. 2012 Mar 30;18:260-9. doi: 10.2119/molmed.2011.00328.
ISL1 (ENSG00000016082)
Hilton JM et al. Exome sequencing identifies a missense mutation in Isl1 associated with low penetrance otitis media in dearisch mice. Genome Biol. 2011 Sep 21;12(9):R90. doi: 10.1186/gb-2011-12-9-r90.
ITGA8 (ENSG00000077943)
Littlewood Evans A and Muller U. Stereocilia defects in the sensory hair cells of the inner ear in mice deficient in integrin alpha8beta1. Nat Genet. 2000 Apr;24(4):424-8. doi: 10.1038/74286.
JAG1 (ENSG00000101384)
Kiernan AE et al. The Notch ligand Jagged1 is required for inner ear sensory development. Proc Natl Acad Sci U S A. 2001 Mar 27;98(7):3873-8. doi: 10.1073/pnas.071496998.; Xue Y et al. Embryonic lethality and vascular defects in mice lacking the Notch ligand Jagged1. Hum Mol Genet. 1999 May;8(5):723-30. doi: 10.1093/hmg/8.5.723.; Zine A et al. Notch signaling regulates the pattern of auditory hai…
JAG2 (ENSG00000184916)
Zine A et al. Notch signaling regulates the pattern of auditory hair cell differentiation in mammals. Development. 2000 Aug;127(15):3373-83.; Lanford PJ et al. Notch signalling pathway mediates hair cell development in mammalian cochlea. Nat Genet. 1999 Mar;21(3):289-92. doi: 10.1038/6804.
KARS1 (ENSG00000065427)
Santos-Cortez RL et al. Mutations in KARS, encoding lysyl-tRNA synthetase, cause autosomal-recessive nonsyndromic hearing impairment DFNB89. Am J Hum Genet. 2013 Jul 11;93(1):132-40. doi: 10.1016/j.ajhg.2013.05.018. Epub
KCNA10 (ENSG00000143105)
Lee SI et al. A null mutation of mouse Kcna10 causes significant vestibular and mild hearing dysfunction. Hear Res. 2013 Jun;300:1-9. doi: 10.1016/j.heares.2013.02.009. Epub 2013 Mar 22.
KCNE1 (ENSG00000180509)
Tyson J et al. IsK and KvLQT1: mutation in either of the two subunits of the slow component of the delayed rectifier potassium channel can cause Jervell and Lange-Nielsen Hum Mol Genet. 1997 Nov;6(12):2179-85. doi: 10.1093/hmg/6.12.2179.; Schulze-Bahr E et al. KCNE1 mutations cause jervell and Lange-Nielsen syndrome. Nat Genet. 1997 Nov;17(3):267-8. doi: 10.1038/ng1197-267.
KCNJ10 (ENSG00000177807)
Yang T et al. Mutations of KCNJ10 together with mutations of SLC26A4 cause digenic nonsyndromic hearing loss associated with enlarged vestibular aqueduct syndrome. Am J Hum Genet. 2009 May;84(5):651-7. doi: 10.1016/j.ajhg.2009.04.014. Epub 2009
KCNJ13 (ENSG00000115474)
Xu et al, Transcriptomic Differences Between Adult Cochlear and Vestibular Sensory Epithelia Revealed by Single-Cell RNA-Seq. ARO 2022 (https://aro.org/wp-content/uploads/2022/10/Abstract_Book_2022-MWM.pdf)
KCNK5 (ENSG00000164626)
Cazals Y et al. KCNK5 channels mostly expressed in cochlear outer sulcus cells are indispensable for hearing. Nat Commun. 2015 Nov 9;6:8780. doi: 10.1038/ncomms9780.
KCNMA1 (ENSG00000156113)
Ruttiger L et al. Deletion of the Ca2+-activated potassium (BK) alpha-subunit but not the BKbeta1-subunit leads to progressive hearing loss. Proc Natl Acad Sci U S A. 2004 Aug 31;101(35):12922-7. doi:
KCNQ1 (ENSG00000053918)
Neyroud N et al. A novel mutation in the potassium channel gene KVLQT1 causes the Jervell and Lange-Nielsen cardioauditory syndrome. Nat Genet. 1997 Feb;15(2):186-9. doi: 10.1038/ng0297-186.
KCNQ4 (ENSG00000117013)
Kubisch C et al. KCNQ4, a novel potassium channel expressed in sensory outer hair cells, is mutated in dominant deafness. Cell. 1999 Feb 5;96(3):437-46. doi: 10.1016/s0092-8674(00)80556-5.
KIF13A (ENSG00000137177)
abnormal auditory brainstem response seen in Kif13a<em1(IMPC)Mbp> homozygotes (IMPC). Dickinson et al. High-throughput discovery of novel developmental phenotypes, Nature. 2016 Sep 22;537(7621):508-514. doi: 10.1038/nature19356. Epub 2016 Sep 14. ;
KIF3A (ENSG00000131437)
Sipe CW and Lu X. Kif3a regulates planar polarization of auditory hair cells through both ciliary and non-ciliary mechanisms. Development. 2011 Aug;138(16):3441-9. doi: 10.1242/dev.065961. Epub 2011 Jul 13.
KIF5A (ENSG00000155980)
abnormal auditory brainstem response seen in Kif5a<tm1b(EUCOMM)Wtsi> heterozygote (IMPC data, www.mousephenotype.org). Dickinson et al. High-throughput discovery of novel developmental phenotypes, Nature. 2016 Sep 22;537(7621):508-514. doi: 10.1038/nature19356. Epub 2016 Sep 14. ;
KIT (ENSG00000157404)
Deol MS. The origin of the acoustic ganglion and effects of the gene dominant spotting (Wv) in the mouse. J Embryol Exp Morphol. 1970 Jun;23(3):773-84.; Geissler EN et al. The dominant-white spotting (W) locus of the mouse encodes the c-kit proto-oncogene. Cell. 1988 Oct 7;55(1):185-92. doi: 10.1016/0092-8674(88)90020-7.; Steel KP et al. Strial dysfunction in mice with cochleo-saccular abnormalit…
KITLG (ENSG00000049130)
Seco CZ et al. Allelic Mutations of KITLG, Encoding KIT Ligand, Cause Asymmetric and Unilateral Hearing Loss and Waardenburg Syndrome Type 2. Am J Hum Genet. 2015 Nov 5;97(5):647-60. doi: 10.1016/j.ajhg.2015.09.011. Epub
KL (ENSG00000133116)
Esapa CT et al. N-ethyl-N-Nitrosourea (ENU) induced mutations within the klotho gene lead to ectopic calcification and reduced lifespan in mouse models. PLoS One. 2015 Apr 10;10(4):e0122650. doi: 10.1371/journal.pone.0122650.
KLC2 (ENSG00000174996)
Ingham NJ et al. Mouse screen reveals multiple new genes underlying mouse and human hearing loss. PLoS Biol. 2019 Apr 11;17(4):e3000194. doi: 10.1371/journal.pbio.3000194. eCollection 2019 Apr.;increased or absent threshold for auditory brainstem response seen in Klc2<tm1e(EUCOMM)Wtsi> homozygote (IMPC data, www.mousephenotype.org). Dickinson et al. High-throughput discovery of novel developmenta…
KLHDC7B (ENSG00000130487)
increased or absent threshold for auditory brainstem response seen in Klhdc7b<em1(IMPC)H> homozygote (IMPC data, www.mousephenotype.org). Dickinson et al. High-throughput discovery of novel developmental phenotypes, Nature. 2016 Sep 22;537(7621):508-514. doi: 10.1038/nature19356. Epub 2016 Sep 14. ;Kaufman et al. SU40: Exploring the Function of KLHDC7b, a Novel Gene Associated With Hearing Loss. …
KLHL18 (ENSG00000114648)
Ingham NJ et al. Mouse screen reveals multiple new genes underlying mouse and human hearing loss. PLoS Biol. 2019 Apr 11;17(4):e3000194. doi: 10.1371/journal.pbio.3000194. eCollection 2019 Apr.;increased or absent threshold for auditory brainstem response seen in Klhl18<tm1a(KOMP)Wtsi> homozygote (IMPC data, www.mousephenotype.org). Dickinson et al. High-throughput discovery of novel developmenta…
KLK5 (ENSG00000167754)
increased or absent threshold for auditory brainstem response seen in Klk5<tm2b(KOMP)Wtsi> homozygote (IMPC data, www.mousephenotype.org). Dickinson et al. High-throughput discovery of novel developmental phenotypes, Nature. 2016 Sep 22;537(7621):508-514. doi: 10.1038/nature19356. Epub 2016 Sep 14. ;
KMT2D (ENSG00000167548)
Cuvertino et al. A restricted spectrum of missense KMT2D variants cause a multiple malformations disorder distinct from Kabuki syndrome. Genet Med. 2020 May;22(5):867-877.doi: 10.1038/s41436-019-0743-3. Epub 2020 Jan 17.
KRTCAP2 (ENSG00000163463)
abnormal auditory brainstem response seen in Krtcap2<em1(IMPC)J> homozygote (IMPC data, www.mousephenotype.org). Dickinson et al. High-throughput discovery of novel developmental phenotypes, Nature. 2016 Sep 22;537(7621):508-514. doi: 10.1038/nature19356. Epub 2016 Sep 14. ;
LAMA2 (ENSG00000196569)
Pillers DA et al. Hearing loss in the laminin-deficient dy mouse model of congenital muscular dystrophy. Mol Genet Metab. 2002 Jul;76(3):217-24. doi: 10.1016/s1096-7192(02)00039-2.
LARGE1 (ENSG00000133424)
Mathews KD et al. Phenotypic and pathologic evaluation of the myd mouse. A candidate model for facioscapulohumeral dystrophy. J Neuropathol Exp Neurol. 1995 Jul;54(4):601-6. doi: 10.1093/whq/54.4.601.; Grewal PK et al. Mutant glycosyltransferase and altered glycosylation of alpha-dystroglycan in the myodystrophy mouse. Nat Genet. 2001 Jun;28(2):151-4. doi: 10.1038/88865.
LARS2 (ENSG00000011376)
Pierce SB et al. Mutations in LARS2, encoding mitochondrial leucyl-tRNA synthetase, lead to premature ovarian failure and hearing loss in Perrault syndrome. Am J Hum Genet. 2013 Apr 4;92(4):614-20. doi: 10.1016/j.ajhg.2013.03.007. Epub 2013 Mar 28.
LATS1 (ENSG00000131023)
Nishiyama T et al. LATS1 Deficiency Cause Congenital Hearing Loss Associated with Mouse Cochlea Abnormally. Assoc Res Otolaryngol Abs. 2020; 43:401.
LBH (ENSG00000213626)
Li Y et al. Transcription Co-Factor LBH Is Necessary for Maintenance of Stereocilia Bundles and Survival of Cochlear Hair Cells. Assoc Res Otolaryngol Abs. 2020; 43:597.
LDHB (ENSG00000111716)
Tian C et al. Suppressed expression of LDHB promotes age-related hearing loss via aerobic glycolysis. Cell Death Dis. 2020 May 15;11(5):375.doi: 10.1038/s41419-020-2577-y.
LFNG (ENSG00000106003)
Zhang N and Gridley T. Defects in somite formation in lunatic fringe-deficient mice. Nature. 1998 Jul 23;394(6691):374-7. doi: 10.1038/28625.; Zhang N et al. A mutation in the Lunatic fringe gene suppresses the effects of a Jagged2 mutation on inner hair cell development in the cochlea. Curr Biol. 2000 Jun 1;10(11):659-62. doi: 10.1016/s0960-9822(00)00522-4.
LGALS3 (ENSG00000131981)
Zhang C et al. Galectin-3 protects auditory function in female mice. Hear Res. 2022 Oct:424:108602. doi: 10.1016/j.heares.2022.108602. Epub 2022 Sep 5.
LHFPL5 (ENSG00000197753)
Kalay E et al. Mutations in the lipoma HMGIC fusion partner-like 5 (LHFPL5) gene cause autosomal recessive nonsyndromic hearing loss. Hum Mutat. 2006 Jul;27(7):633-9. doi: 10.1002/humu.20368.; Shabbir MI et al. Mutations of human TMHS cause recessively inherited non-syndromic hearing loss. J Med Genet. 2006 Aug;43(8):634-40. doi: 10.1136/jmg.2005.039834. Epub 2006 Feb; Tlili A et al. A novel auto…
LHX3 (ENSG00000107187)
Xu et al. LHX3 is Required for the Maintenance and Maturation of the Inner Ear Hair Cell. ARO 2023 (https://aro.org/wp-content/uploads/2023/02/Abstract_Book_COMBINED_2.20.23.pdf)
LIN28B (ENSG00000187772)
Prajapati M and Doetzlhofer A. The Role of LIN28B and let-7 miRNAs in Cochlear Tonotopic Specialization. Assoc Res Otolaryngol Abs. 2018; 41:268.
LMNA (ENSG00000160789)
Zhang Y et al. Pathological features in the LmnaDhe/+ mutant mouse provide a novel model of human otitis media and laminopathies. Am J Pathol. 2012 Sep;181(3):761-74. doi: 10.1016/j.ajpath.2012.05.031. Epub 2012
LMO4 (ENSG00000143013)
Deng M et al. Requirement for Lmo4 in the vestibular morphogenesis of mouse inner ear. Dev Biol. 2010 Feb 1;338(1):38-49. doi: 10.1016/j.ydbio.2009.11.003. Epub 2009
LMO7 (ENSG00000136153)
Du et al 2019. LMO7 deficiency reveals the significance of the cuticular plate for hearing function. Nat Commun. 2019; 10: 1117. doi: 10.1038/s41467-019-09074-4.
LMX1A (ENSG00000162761)
Lyon MF. Linkage relations and some pleiotropic effects of the dreher mutant of the house mouse. Genet Res. 1961;2:92-95.; DEOL MS. THE ORIGIN OF THE ABNORMALITIES OF THE INNER EAR IN DREHER MICE. J Embryol Exp Morphol. 1964 Dec;12:727-33.; Millonig JH et al. The mouse Dreher gene Lmx1a controls formation of the roof plate in the vertebrate CNS. Nature. 2000 Feb 17;403(6771):764-9. doi: 10.1038/3…
LOXHD1 (ENSG00000167210)
Grillet N et al. Mutations in LOXHD1, an evolutionarily conserved stereociliary protein, disrupt hair cell function in mice and cause progressive hearing loss in humans. Am J Hum Genet. 2009 Sep;85(3):328-37. doi: 10.1016/j.ajhg.2009.07.017.
LRBA (ENSG00000198589)
Vogl et al. The BEACH protein LRBA is required for hair bundle maintenance in cochlear hair cells and for hearing EMBO Rep. 2017 Nov;18(11):2015-2029. doi: 10.15252/embr.201643689. Epub 2017 Sep 11.
LRIG1 (ENSG00000144749)
Ingham NJ et al. Mouse screen reveals multiple new genes underlying mouse and human hearing loss. PLoS Biol. 2019 Apr 11;17(4):e3000194. doi: 10.1371/journal.pbio.3000194. eCollection 2019 Apr.; Del Rio T et al. In vivo analysis of Lrig genes reveals redundant and independent functions in the inner ear. PLoS Genet. 2013;9(9):e1003824. doi: 10.1371/journal.pgen.1003824. Epub 2013 Sep
LRIG2 (ENSG00000198799)
Del Rio T et al. In vivo analysis of Lrig genes reveals redundant and independent functions in the inner ear. PLoS Genet. 2013;9(9):e1003824. doi: 10.1371/journal.pgen.1003824. Epub 2013 Sep
LRIG3 (ENSG00000139263)
Abraira VE et al. Cross-repressive interactions between Lrig3 and netrin 1 shape the architecture of the inner ear. Development. 2008 Dec;135(24):4091-9. doi: 10.1242/dev.029330. Epub 2008 Nov 12.
LRP2 (ENSG00000081479)
Konig O et al. Estrogen and the inner ear: megalin knockout mice suffer progressive hearing loss. FASEB J. 2008 Feb;22(2):410-7. doi: 10.1096/fj.07-9171com. Epub 2007 Sep 10.
LRP5 (ENSG00000162337)
Xia et al. New role of LRP5, associated with nonsyndromic autosomal-recessive hereditary hearing loss. Hum Mutat. 2017 Oct;38(10):1421-1431.doi: 10.1002/humu.23285. Epub 2017 Aug 1.
LRRTM3 (ENSG00000198739)
Choi HS et al. Sensorineural hearing loss in Lrrtm3 mutant mice, a model for autism spectrum disorder. Assoc Res Otolaryngol Abs. 2019; 42:59.
LRTOMT (ENSG00000184154)
Ahmed ZM et al. Mutations of LRTOMT, a fusion gene with alternative reading frames, cause nonsyndromic deafness in humans. Nat Genet. 2008 Nov;40(11):1335-40. doi: 10.1038/ng.245. Epub 2008 Oct 26.; Du X et al. A catechol-O-methyltransferase that is essential for auditory function in mice and humans. Proc Natl Acad Sci U S A. 2008 Sep 23;105(38):14609-14. doi:
LSM1 (ENSG00000175324)
abnormal auditory brainstem response seen in Lsm1<tm1b(EUCOMM)Hmgu> homozygote (IMPC data, www.mousephenotype.org). Dickinson et al. High-throughput discovery of novel developmental phenotypes, Nature. 2016 Sep 22;537(7621):508-514. doi: 10.1038/nature19356. Epub 2016 Sep 14. ;
LSM14A (ENSG00000257103)
increased or absent threshold for auditory brainstem response seen in Lsm14a<tm1b(KOMP)Wtsi> heterozygote (IMPC data, www.mousephenotype.org). Dickinson et al. High-throughput discovery of novel developmental phenotypes, Nature. 2016 Sep 22;537(7621):508-514. doi: 10.1038/nature19356. Epub 2016 Sep 14. ;
MAFB (ENSG00000204103)
Hertwig, P. Neue Mutationen und Koppelungsgruppen bei der Hausmaus. Z Indukt Abstamm Vererbungsl. 1942;80:220-246; Cordes SP and Barsh GS. The mouse segmentation gene kr encodes a novel basic domain-leucine zipper transcription factor. Cell. 1994 Dec 16;79(6):1025-34. doi: 10.1016/0092-8674(94)90033-7.; DEOL MS. THE ABNORMALITIES OF THE INNER EAR IN KREISLER MICE. J Embryol Exp Morphol. 1964 Sep;…
MAG (ENSG00000105695)
abnormal auditory brainstem response seen in Mag<tm1.1(KOMP)Vlcg> homozygote (IMPC data, www.mousephenotype.org). Dickinson et al. High-throughput discovery of novel developmental phenotypes, Nature. 2016 Sep 22;537(7621):508-514. doi: 10.1038/nature19356. Epub 2016 Sep 14. ;
MAN2B1 (ENSG00000104774)
Nilssen et al. alpha-Mannosidosis: functional cloning of the lysosomal alpha-mannosidase cDNA and identification of a mutation in two affected siblings. Hum Mol Genet. 1997 May;6(5):717-26.doi: 10.1093/hmg/6.5.717.; Stensland et al. Identification of 83 novel alpha-mannosidosis-associated sequence variants: functional analysis of MAN2B1 missense mutations. Hum Mutat. 2012 Mar;33(3):511-20.doi: 10…
MANF (ENSG00000145050)
Herranen A et al. Deficiency of the ER-stress-regulator MANF triggers progressive outer hair cell death and hearing loss. Cell Death Dis. 2020 Feb 6;11(2):100. doi: 10.1038/s41419-020-2286-6.
MAP1A (ENSG00000166963)
Ikeda A et al. Microtubule-associated protein 1A is a modifier of tubby hearing (moth1). Nat Genet. 2002 Apr;30(4):401-5. doi: 10.1038/ng838. Epub 2002 Feb 4.; Ikeda A et al. Genetic modification of hearing in tubby mice: evidence for the existence of a major gene (moth1) which protects tubby mice from hearing loss. Hum Mol Genet. 1999 Sep;8(9):1761-7. doi: 10.1093/hmg/8.9.1761.
MAP1B (ENSG00000131711)
Cui L et al. Mutations of MAP1B encoding a microtubule-associated phosphoprotein cause sensorineural hearing loss. JCI Insight. 2020 Dec 3;5(23). pii: 136046. doi: 10.1172/jci.insight.136046.
MAP1S (ENSG00000130479)
Tan W et al. Microtubule-Associated Protein 1S (MAP1S) is Required for Normal OHC Electromotility and Hearing. Assoc Res Otolaryngol Abs. 2020; 43:635.
MAP2 (ENSG00000078018)
Shin'ya et al. Lack of MAP2 Cause Sensorineural Hearing Loss and Vestibular Dysfunction. Assoc Res Otolaryngol Abs. 2025; 48:775.
MAP3K1 (ENSG00000095015)
Yousaf R et al. MAP3K1 function is essential for cytoarchitecture of the mouse organ of Corti and survival of auditory hair cells. Dis Model Mech. 2015 Dec;8(12):1543-53. doi: 10.1242/dmm.023077. Epub 2015 Oct; Parker A et al. The goya mouse mutant reveals distinct newly identified roles for MAP3K1 in the development and survival of cochlear sensory hair cells. Dis Model Mech. 2015 Dec;8(12):1555…
MAP3K4 (ENSG00000085511)
Haque K et al. MEKK4 Signaling Regulates Sensory Cell Development and Function in the Mouse Inner Ear. J Neurosci. 2016 Jan 27;36(4):1347-61. doi: 10.1523/JNEUROSCI.1853-15.2016.
MARVELD2 (ENSG00000152939)
Riazuddin S et al. Tricellulin is a tight-junction protein necessary for hearing. Am J Hum Genet. 2006 Dec;79(6):1040-51. doi: 10.1086/510022. Epub 2006 Oct 31.
MASP1 (ENSG00000127241)
Sirmaci et al. MASP1 mutations in patients with facial, umbilical, coccygeal, and auditory findings of Carnevale, Malpuech, OSA, and Michels syndromes. Am J Hum Genet. 2010 Nov 12;87(5):679-86. doi: 10.1016/j.ajhg.2010.09.018. Epub 2010 Oct 28.
MAZ (ENSG00000103495)
increased or absent threshold for auditory brainstem response seen in Maz<em1(IMPC)Ics> heterozygote (IMPC data, www.mousephenotype.org). Dickinson et al. High-throughput discovery of novel developmental phenotypes, Nature. 2016 Sep 22;537(7621):508-514. doi: 10.1038/nature19356. Epub 2016 Sep 14. ;
MBP (ENSG00000197971)
Fujiyoshi T et al. Restoration of brain stem auditory-evoked potentials by gene transfer in shiverer mice. Ann Otol Rhinol Laryngol. 1994 Jun;103(6):449-56. doi:
MCIDAS (ENSG00000234602)
increased or absent threshold for auditory brainstem response seen in Mcidas<em2(IMPC)Tcp> homozygote (IMPC data, www.mousephenotype.org). Dickinson et al. High-throughput discovery of novel developmental phenotypes, Nature. 2016 Sep 22;537(7621):508-514. doi: 10.1038/nature19356. Epub 2016 Sep 14. ;
MCM2 (ENSG00000073111)
Gao J et al. Whole Exome Sequencing Identified MCM2 as a Novel Causative Gene for Autosomal Dominant Nonsyndromic Deafness in a Chinese Family. PLoS One. 2015 Jul 21;10(7):e0133522. doi: 10.1371/journal.pone.0133522.
MCOLN3 (ENSG00000055732)
Cloudman AM and Bunker LE. The varitint-waddler mouse. J Hered. 1945;36:258-263; Deol MS. The anomalies of the labyrinth of the mutants varitint-waddler, shaker-2 and jerker in the mouse. J Genet. 1954;52:562-588; Cable J and Steel KP. Combined cochleo-saccular and neuroepithelial abnormalities in the Varitint-waddler-J (VaJ) mouse. Hear Res. 1998 Sep;123(1-2):125-36. doi: 10.1016/s0378-5955(98)0…
MCPH1 (ENSG00000147316)
Chen J et al. Mcph1-deficient mice reveal a role for MCPH1 in otitis media. PLoS One. 2013;8(3):e58156. doi: 10.1371/journal.pone.0058156. Epub 2013 Mar 13.; Ingham NJ et al. Mouse screen reveals multiple new genes underlying mouse and human hearing loss. PLoS Biol. 2019 Apr 11;17(4):e3000194. doi: 10.1371/journal.pbio.3000194. eCollection 2019 Apr.
MCU (ENSG00000156026)
Manikandan M et al. Mitochondrial calcium uniporter is essential for hearing and hair cell preservation in congenic FVB/NJ mice. Sci Rep. 2021 May 6;11(1):9660. doi: 10.1038/s41598-021-88841-0.
MDK (ENSG00000110492)
Zou P et al. Mice doubly deficient in the midkine and pleiotrophin genes exhibit deficits in the expression of beta-tectorin gene and in auditory response. Lab Invest. 2006 Jul;86(7):645-53. doi: 10.1038/labinvest.3700428. Epub 2006 Apr
MECOM (ENSG00000085276)
Parkinson N et al. Mutation at the Evi1 locus in Junbo mice causes susceptibility to otitis media. PLoS Genet. 2006 Oct 6;2(10):e149. doi: 10.1371/journal.pgen.0020149.
MED12 (ENSG00000184634)
Huang et al. Glial-Specific Deletion of Med12 Results in Rapid Hearing Loss via Degradation of the Stria Vascularis. J Neurosci. 2021 Aug 25;41(34):7171-7181. doi: 10.1523/JNEUROSCI.0070-21.2021.
MED25 (ENSG00000104973)
increased or absent threshold for auditory brainstem response seen in Med25<tm1b(KOMP)Wtsi> heterozygote (IMPC data, www.mousephenotype.org). Dickinson et al. High-throughput discovery of novel developmental phenotypes, Nature. 2016 Sep 22;537(7621):508-514. doi: 10.1038/nature19356. Epub 2016 Sep 14. ;
MED28 (ENSG00000118579)
Bowl MR et al. A large scale hearing loss screen reveals an extensive unexplored genetic landscape for auditory dysfunction. Nat Commun. 2017 Oct 12;8(1):886. doi: 10.1038/s41467-017-00595-4.
MEF2C (ENSG00000081189)
Chesney et al. Peripheral Auditory Nerve Impairment in a Mouse Model of Syndromic Autism. J Neurosci. 2022 Oct 19;42(42):8002-8018. doi: 10.1523/JNEUROSCI.0253-22.2022.
MEPE (ENSG00000152595)
Schrauwen I et al. Variants affecting diverse domains of MEPE are associated with two distinct bone disorders, a craniofacial bone defect and otosclerosis. Genet Med. 2019 May;21(5):1199-1208. doi: 10.1038/s41436-018-0300-5. Epub 2018 Oct 5.
MET (ENSG00000105976)
Mujtaba G et al. A mutation of MET, encoding hepatocyte growth factor receptor, is associated with human DFNB97 hearing loss. J Med Genet. 2015 Aug;52(8):548-52. doi: 10.1136/jmedgenet-2015-103023. Epub 2015
METTL5 (ENSG00000138382)
abnormal auditory brainstem response seen in Mettl5<em1(IMPC)Hmgu> heterozygote, homozygotes (IMPC). Dickinson et al. High-throughput discovery of novel developmental phenotypes, Nature. 2016 Sep 22;537(7621):508-514. doi: 10.1038/nature19356. Epub 2016 Sep 14. ;
MGRN1 (ENSG00000102858)
increased or absent threshold for auditory brainstem response seen in Mgrn1<em1(IMPC)Tcp> homozygote (IMPC data, www.mousephenotype.org). Dickinson et al. High-throughput discovery of novel developmental phenotypes, Nature. 2016 Sep 22;537(7621):508-514. doi: 10.1038/nature19356. Epub 2016 Sep 14. ;
MIA3 (ENSG00000154305)
Lekszas C et al. Biallelic TANGO1 mutations cause a novel syndromal disease due to hampered cellular collagen secretion. Elife. 2020 Feb 26;9. pii: 51319. doi: 10.7554/eLife.51319.
MIF (ENSG00000240972)
Bank LM et al. Macrophage migration inhibitory factor acts as a neurotrophin in the developing inner ear. Development. 2012 Dec;139(24):4666-74. doi: 10.1242/dev.066647.
MINAR2 (ENSG00000186367)
Bademci et al. Mutations in MINAR2 encoding membrane integral NOTCH2-associated receptor 2 cause deafness in humans and mice. Proc Natl Acad Sci U S A. 2022 Jun 28;119(26):e2204084119. doi: 10.1073/pnas.2204084119. Epub 2022 Jun 21.
MIR122 (ENSG00000284440)
Ingham NJ et al. Mouse screen reveals multiple new genes underlying mouse and human hearing loss. PLoS Biol. 2019 Apr 11;17(4):e3000194. doi: 10.1371/journal.pbio.3000194. eCollection 2019 Apr.
MIR182 (ENSG00000207990)
Lewis MA et al. Hearing impairment due to Mir183/96/182 mutations suggests both loss and gain of function effects. Dis Model Mech. 2020 Dec 14. pii: dmm.047225. doi: 10.1242/dmm.047225.
MIR96 (ENSG00000199158)
Mencia A et al. Mutations in the seed region of human miR-96 are responsible for nonsyndromic progressive hearing loss. Nat Genet. 2009 May;41(5):609-13. doi: 10.1038/ng.355. Epub 2009 Apr 12.
MIRLET7G (ENSG00000199150)
Prajapati M and Doetzlhofer A. The Role of LIN28B and let-7 miRNAs in Cochlear Tonotopic Specialization. Assoc Res Otolaryngol Abs. 2018; 41:268.
MITF (ENSG00000187098)
Tassabehji M et al. Waardenburg syndrome type 2 caused by mutations in the human microphthalmia (MITF) gene. Nat Genet. 1994 Nov;8(3):251-5. doi: 10.1038/ng1194-251.
MKKS (ENSG00000125863)
Ross AJ et al. Disruption of Bardet-Biedl syndrome ciliary proteins perturbs planar cell polarity in vertebrates. Nat Genet. 2005 Oct;37(10):1135-40. doi: 10.1038/ng1644. Epub 2005 Sep 18.
MKRN2 (ENSG00000075975)
Ingham NJ et al. Mouse screen reveals multiple new genes underlying mouse and human hearing loss. PLoS Biol. 2019 Apr 11;17(4):e3000194. doi: 10.1371/journal.pbio.3000194. eCollection 2019 Apr.;increased or absent threshold for auditory brainstem response seen in Mkrn2<tm1b(KOMP)Wtsi> homozygote (IMPC data, www.mousephenotype.org). Dickinson et al. High-throughput discovery of novel developmental…
MMP14 (ENSG00000157227)
Palmer K et al. Discovery and characterization of spontaneous mouse models of craniofacial dysmorphology. Dev Biol. 2016 Jul 15;415(2):216-227. doi: 10.1016/j.ydbio.2015.07.023. Epub 2015; Curtain MM and Donahue LR. A possible new mutation to the Mmp14 gene. MGI Direct Data Submission to Mouse Genome Database (MGD), MGI:3763359, (URL: http://www.informatics.jax.org), 2007.
MOS (ENSG00000172680)
Rauch SD. Malformation and degeneration in the inner ear of mos transgenic mice. Ann Otol Rhinol Laryngol. 1992 May;101(5):430-6. doi: 10.1177/000348949210100510.; Propst F et al. Neuropathological changes in transgenic mice carrying copies of a transcriptionally activated Mos protooncogene. Proc Natl Acad Sci U S A. 1990 Dec;87(24):9703-7. doi: 10.1073/pnas.87.24.9703.
MPDZ (ENSG00000107186)
Bowl MR et al. A large scale hearing loss screen reveals an extensive unexplored genetic landscape for auditory dysfunction. Nat Commun. 2017 Oct 12;8(1):886. doi: 10.1038/s41467-017-00595-4.
MPV17 (ENSG00000115204)
Muller M et al. Loss of auditory function in transgenic Mpv17-deficient mice. Hear Res. 1997 Dec;114(1-2):259-63. doi: 10.1016/s0378-5955(97)00175-5.; Viscomi C et al. Early-onset liver mtDNA depletion and late-onset proteinuric nephropathy in Mpv17 knockout mice. Hum Mol Genet. 2009 Jan 1;18(1):12-26. doi: 10.1093/hmg/ddn309. Epub 2008 Sep 24.; Meyer zum Gottesberge AM et al. Inner ear defect si…
MPZL2 (ENSG00000149573)
Wesdorp M et al. MPZL2, Encoding the Epithelial Junctional Protein Myelin Protein Zero-like 2, Is Essential for Hearing in Man and Mouse. Am J Hum Genet. 2018 Jul 5; 103(1): 74–88. Published online 2018 Jun 28. doi: 10.1016/j.ajhg.2018.05.011
MREG (ENSG00000118242)
abnormal auditory brainstem response seen in Mreg<tm1b(EUCOMM)Hmgu> homozygote (IMPC data, www.mousephenotype.org). Dickinson et al. High-throughput discovery of novel developmental phenotypes, Nature. 2016 Sep 22;537(7621):508-514. doi: 10.1038/nature19356. Epub 2016 Sep 14. ;
MRPS2 (ENSG00000122140)
Gardeitchik et al 2018. Bi-allelic Mutations in the Mitochondrial Ribosomal Protein MRPS2 Cause Sensorineural Hearing Loss, Hypoglycemia, and Multiple OXPHOS Complex Deficiencies. Am J Hum Genet. 2018 Apr 5;102(4):685-695. doi: 10.1016/j.ajhg.2018.02.012. Epub 2018 Mar 22.
MSRB3 (ENSG00000174099)
Ahmed ZM et al. Functional null mutations of MSRB3 encoding methionine sulfoxide reductase are associated with human deafness DFNB74. Am J Hum Genet. 2011 Jan 7;88(1):19-29. doi: 10.1016/j.ajhg.2010.11.010. Epub; Waryah AM et al. DFNB74, a novel autosomal recessive nonsyndromic hearing impairment locus on chromosome 12q14.2-q15. Clin Genet. 2009 Sep;76(3):270-5. doi: 10.1111/j.1399-0004.2009.0120…
MT-CO2 (ENSG00000198712)
Gutiérrez Cortés et al. Novel mitochondrial DNA mutations responsible for maternally inherited nonsyndromic hearing loss. Hum Mutat. 2012 Apr;33(4):681-9. doi: 10.1002/humu.22023. Epub 2012 Feb 14.
MT-ND1 (ENSG00000198888)
Gutiérrez Cortés et al. Novel mitochondrial DNA mutations responsible for maternally inherited nonsyndromic hearing loss. Hum Mutat. 2012 Apr;33(4):681-9. doi: 10.1002/humu.22023. Epub 2012 Feb 14.; Leveque et al. Whole mitochondrial genome screening in maternally inherited non-syndromic hearing impairment using a microarray resequencing mitochondrial DNA chip. Eur J Hum Genet. 2007 Nov;15(11):11…
MT-RNR1 (ENSG00000211459)
Prezant TR et al. Mitochondrial ribosomal RNA mutation associated with both antibiotic-induced and non-syndromic deafness. Nat Genet. 1993 Jul;4(3):289-94. doi: 10.1038/ng0793-289.; Bacino C et al. Susceptibility mutations in the mitochondrial small ribosomal RNA gene in aminoglycoside induced deafness. Pharmacogenetics. 1995 Jun;5(3):165-72. doi: 10.1097/00008571-199506000-00005.; Usami S et al.…
MT-TE (ENSG00000210194)
Hao H et al. Segregation patterns of a novel mutation in the mitochondrial tRNA glutamic acid gene associated with myopathy and diabetes mellitus. Am J Hum Genet. 1995 May;56(5):1017-25.
MT-TH (ENSG00000210176)
Crimi et al. A mitochondrial tRNA(His) gene mutation causing pigmentary retinopathy and neurosensorial deafness. Neurology. 2003 Apr 8;60(7):1200-3. doi: 10.1212/01.wnl.0000055865.30580.39.
MT-TI (ENSG00000210100)
Gutiérrez Cortés et al. Novel mitochondrial DNA mutations responsible for maternally inherited nonsyndromic hearing loss. Hum Mutat. 2012 Apr;33(4):681-9. doi: 10.1002/humu.22023. Epub 2012 Feb 14.
MT-TK (ENSG00000210156)
Shoffner JM et al. Myoclonic epilepsy and ragged-red fiber disease (MERRF) is associated with a mitochondrial DNA tRNA(Lys) mutation. Cell. 1990 Jun 15;61(6):931-7. doi: 10.1016/0092-8674(90)90059-n.; Zeviani M et al. A MERRF/MELAS overlap syndrome associated with a new point mutation in the mitochondrial DNA tRNA(Lys) gene. Eur J Hum Genet. 1993;1(1):80-7. doi: 10.1159/000472390.; Kameoka K et a…
MT-TL1 (ENSG00000209082)
Goto Y et al. A mutation in the tRNA(Leu)(UUR) gene associated with the MELAS subgroup of mitochondrial encephalomyopathies. Nature. 1990 Dec 13;348(6302):651-3. doi: 10.1038/348651a0.; van den Ouweland JM et al. Mutation in mitochondrial tRNA(Leu)(UUR) gene in a large pedigree with maternally transmitted type II diabetes mellitus and deafness. Nat Genet. 1992 Aug;1(5):368-71. doi: 10.1038/ng0892…
MT-TR (ENSG00000210174)
Johnson KR et al. A nuclear-mitochondrial DNA interaction affecting hearing impairment in mice. Nat Genet. 2001 Feb;27(2):191-4. doi: 10.1038/84831.
MT-TS1 (ENSG00000210151)
Jaksch M et al. Progressive myoclonus epilepsy and mitochondrial myopathy associated with mutations in the tRNA(Ser(UCN)) gene. Ann Neurol. 1998 Oct;44(4):635-40. doi: 10.1002/ana.410440409.; Fischel-Ghodsian N et al. Mitochondrial mutation associated with nonsyndromic deafness. Am J Otolaryngol. 1995 Nov-Dec;16(6):403-8. doi: 10.1016/0196-0709(95)90078-0.; Reid FM et al. A novel mitochondrial po…
MT-TS2 (ENSG00000210184)
Lynn et al. Mitochondrial diabetes: investigation and identification of a novel mutation. Diabetes. 1998 Nov;47(11):1800-2. doi: 10.2337/diabetes.47.11.1800.; Mansergh et al. Retinitis pigmentosa and progressive sensorineural hearing loss caused by a C12258A mutation in the mitochondrial MTTS2 gen. Am J Hum Genet. 1999 Apr;64(4):971-85. doi: 10.1086/302344.; Gutiérrez Cortés et al. Novel mitochon…
MYC (ENSG00000136997)
Wei K et al. Neural crest cell deficiency of c-myc causes skull and hearing defects. Genesis. 2007 Jun;45(6):382-90. doi: 10.1002/dvg.20304.
MYCN (ENSG00000134323)
Dominguez-Frutos E et al. N-myc controls proliferation, morphogenesis, and patterning of the inner ear. J Neurosci. 2011 May 11;31(19):7178-89. doi: 10.1523/JNEUROSCI.0785-11.2011.; Kopecky B et al. Conditional deletion of N-Myc disrupts neurosensory and non-sensory development of the ear. Dev Dyn. 2011 Jun;240(6):1373-90. doi: 10.1002/dvdy.22620. Epub 2011 Mar 29.
MYH1 (ENSG00000109061)
Bowl MR et al. A large scale hearing loss screen reveals an extensive unexplored genetic landscape for auditory dysfunction. Nat Commun. 2017 Oct 12;8(1):886. doi: 10.1038/s41467-017-00595-4.
MYH14 (ENSG00000105357)
Donaudy F et al. Nonmuscle myosin heavy-chain gene MYH14 is expressed in cochlea and mutated in patients affected by autosomal dominant hearing impairment (DFNA4). Am J Hum Genet. 2004 Apr;74(4):770-6. doi: 10.1086/383285. Epub 2004 Mar 10.
MYH9 (ENSG00000100345)
Lalwani AK et al. Human nonsyndromic hereditary deafness DFNA17 is due to a mutation in nonmuscle myosin MYH9. Am J Hum Genet. 2000 Nov;67(5):1121-8. doi: 10.1016/S0002-9297(07)62942-5. Epub
MYO15A (ENSG00000091536)
Wang A et al. Association of unconventional myosin MYO15 mutations with human nonsyndromic deafness DFNB3. Science. 1998 May 29;280(5368):1447-51. doi: 10.1126/science.280.5368.1447.
MYO18B (ENSG00000133454)
abnormal auditory brainstem response seen in Myo18b<em2(IMPC)Ics> heterozygote (IMPC data, www.mousephenotype.org). Dickinson et al. High-throughput discovery of novel developmental phenotypes, Nature. 2016 Sep 22;537(7621):508-514. doi: 10.1038/nature19356. Epub 2016 Sep 14. ;
MYO3A (ENSG00000095777)
Walsh T et al. From flies' eyes to our ears: mutations in a human class III myosin cause progressive nonsyndromic hearing loss DFNB30. Proc Natl Acad Sci U S A. 2002 May 28;99(11):7518-23. doi:
MYO6 (ENSG00000196586)
Ahmed ZM et al. Mutations of MYO6 are associated with recessive deafness, DFNB37. Am J Hum Genet. 2003 May;72(5):1315-22. doi: 10.1086/375122. Epub 2003 Apr 8.; Melchionda S et al. MYO6, the human homologue of the gene responsible for deafness in Snell's waltzer mice, is mutated in autosomal dominant nonsyndromic hearing loss. Am J Hum Genet. 2001 Sep;69(3):635-40. doi: 10.1086/323156. Epub 2001 …
MYO7A (ENSG00000137474)
Weil D et al. The autosomal recessive isolated deafness, DFNB2, and the Usher 1B syndrome are allelic defects of the myosin-VIIA gene. Nat Genet. 1997 Jun;16(2):191-3. doi: 10.1038/ng0697-191.; Liu XZ et al. Autosomal dominant non-syndromic deafness caused by a mutation in the myosin VIIA gene. Nat Genet. 1997 Nov;17(3):268-9. doi: 10.1038/ng1197-268.; Weil D et al. Defective myosin VIIA gene res…
NAGLU (ENSG00000108784)
Heldermon CD et al. Development of sensory, motor and behavioral deficits in the murine model of Sanfilippo syndrome type B. PLoS One. 2007 Aug 22;2(8):e772. doi: 10.1371/journal.pone.0000772.
NARS2 (ENSG00000137513)
Simon M et al. Mutations of human NARS2, encoding the mitochondrial asparaginyl-tRNA synthetase, cause nonsyndromic deafness and Leigh syndrome. PLoS Genet. 2015 Mar 25;11(3):e1005097. doi: 10.1371/journal.pgen.1005097.
NAV2 (ENSG00000166833)
Peeters PJ et al. Sensory deficits in mice hypomorphic for a mammalian homologue of unc-53. Brain Res Dev Brain Res. 2004 Jun 21;150(2):89-101. doi:
NCOA3 (ENSG00000124151)
Tesolin et al. Non-Syndromic Autosomal Dominant Hearing Loss: The First Italian Family Carrying a Mutation in the NCOA3 Gene. Genes (Basel). 2021 Jul 6;12(7):1043.doi: 10.3390/genes12071043.; Salazar-Silva et al. NCOA3 identified as a new candidate to explain autosomal dominant progressive hearing loss. Hum Mol Genet. 2021 Jan 21;29(22):3691-3705. doi: 10.1093/hmg/ddaa240.
NDP (ENSG00000124479)
Berger W et al. Isolation of a candidate gene for Norrie disease by positional cloning. Nat Genet. 1992 Jun;1(3):199-203. doi: 10.1038/ng0692-199.; Chen ZY et al. Isolation and characterization of a candidate gene for Norrie disease. Nat Genet. 1992 Jun;1(3):204-8. doi: 10.1038/ng0692-204.
NECTIN1 (ENSG00000110400)
Togashi H et al. Nectins establish a checkerboard-like cellular pattern in the auditory epithelium. Science. 2011 Aug 26;333(6046):1144-7. doi: 10.1126/science.1208467. Epub 2011
NECTIN3 (ENSG00000177707)
Togashi H et al. Nectins establish a checkerboard-like cellular pattern in the auditory epithelium. Science. 2011 Aug 26;333(6046):1144-7. doi: 10.1126/science.1208467. Epub 2011
NEDD4L (ENSG00000049759)
Bowl MR et al. A large scale hearing loss screen reveals an extensive unexplored genetic landscape for auditory dysfunction. Nat Commun. 2017 Oct 12;8(1):886. doi: 10.1038/s41467-017-00595-4.
NEK5 (ENSG00000197168)
Potter PK et al. Novel gene function revealed by mouse mutagenesis screens for models of age-related disease. Nat Commun. 2016 Aug 18;7:12444. doi: 10.1038/ncomms12444.
NEU1 (ENSG00000204386)
Wu X et al. Vacuolization and alterations of lysosomal membrane proteins in cochlear marginal cells contribute to hearing loss in neuraminidase 1-deficient mice. Biochim Biophys Acta. 2010 Feb;1802(2):259-68. doi: 10.1016/j.bbadis.2009.10.008.
NEUROD1 (ENSG00000162992)
Kim WY et al. NeuroD-null mice are deaf due to a severe loss of the inner ear sensory neurons during development. Development. 2001 Feb;128(3):417-26.
NEUROG1 (ENSG00000181965)
Ma Q et al. Neurogenin 1 null mutant ears develop fewer, morphologically normal hair cells in smaller sensory epithelia devoid of innervation. J Assoc Res Otolaryngol. 2000 Sep;1(2):129-43. doi: 10.1007/s101620010017.
NF2 (ENSG00000186575)
Kempfle J et al. Sensorineural Hearing Loss in a Mouse Model of Neurofibromatosis Type 2 is Associated With Auditory Synaptopathy. Assoc Res Otolaryngol Abs. 2021; 44:394.
NFATC3 (ENSG00000072736)
Bowl MR et al. A large scale hearing loss screen reveals an extensive unexplored genetic landscape for auditory dysfunction. Nat Commun. 2017 Oct 12;8(1):886. doi: 10.1038/s41467-017-00595-4.
NFKB1 (ENSG00000109320)
Lang H et al. Nuclear factor kappaB deficiency is associated with auditory nerve degeneration and increased noise-induced hearing loss. J Neurosci. 2006 Mar 29;26(13):3541-50. doi: 10.1523/JNEUROSCI.2488-05.2006.
NGFR (ENSG00000064300)
Sato T et al. Progressive hearing loss in mice carrying a mutation in the p75 gene. Brain Res. 2006 May 26;1091(1):224-34. doi: 10.1016/j.brainres.2005.12.104. Epub
NIN (ENSG00000100503)
Bowl MR et al. A large scale hearing loss screen reveals an extensive unexplored genetic landscape for auditory dysfunction. Nat Commun. 2017 Oct 12;8(1):886. doi: 10.1038/s41467-017-00595-4.
NISCH (ENSG00000010322)
Crompton M et al. A mutation in Nischarin causes otitis media via LIMK1 and NF-kappaB pathways. PLoS Genet. 2017 Aug 14;13(8):e1006969. doi: 10.1371/journal.pgen.1006969.
NLK (ENSG00000087095)
abnormal auditory brainstem response seen in Nlk<tm2b(KOMP)Wtsi> heterozygote (IMPC data, www.mousephenotype.org). Dickinson et al. High-throughput discovery of novel developmental phenotypes, Nature. 2016 Sep 22;537(7621):508-514. doi: 10.1038/nature19356. Epub 2016 Sep 14. ;
NLRP3 (ENSG00000162711)
Nakanishi H et al. NLRP3 mutation and cochlear autoinflammation cause syndromic and nonsyndromic hearing loss DFNA34 responsive to anakinra therapy. Proc Natl Acad Sci U S A. 2017 Sep 12;114(37):E7766-E7775. doi:
NOG (ENSG00000183691)
Hwang CH and Wu DK. Noggin heterozygous mice: an animal model for congenital conductive hearing loss in humans. Hum Mol Genet. 2008 Mar 15;17(6):844-53. doi: 10.1093/hmg/ddm356. Epub 2007 Dec
NOTCH1 (ENSG00000148400)
Zine A et al. Notch signaling regulates the pattern of auditory hair cell differentiation in mammals. Development. 2000 Aug;127(15):3373-83.; Zhang N et al. A mutation in the Lunatic fringe gene suppresses the effects of a Jagged2 mutation on inner hair cell development in the cochlea. Curr Biol. 2000 Jun 1;10(11):659-62. doi: 10.1016/s0960-9822(00)00522-4.
NOTCH3 (ENSG00000074181)
Karst SY. at al. Humpback: a new mutation on Chromosome 17 causing kyphosis and abnormal muscle phenotypes. MGI Direct Data Submission to Mouse Genome Database (MGD), MGI:4418503, (URL: http://www.informatics.jax.org), 2010.
NPC1 (ENSG00000141458)
King KA et al. Hearing loss is an early consequence of Npc1 gene deletion in the mouse model of Niemann-Pick disease, type C. J Assoc Res Otolaryngol. 2014 Aug;15(4):529-41. doi: 10.1007/s10162-014-0459-7.
NPR3 (ENSG00000113389)
Karst SY. at al. Longjohn 3 Jackson (lgj-3J); a remutation in the Npr3 gene. MGI Direct Data Submission to Mouse Genome Database (MGD), MGI:3773670, (URL: http://www.informatics.jax.org), 2008.
NPTN (ENSG00000156642)
Carrott L et al. Absence of Neuroplastin-65 Affects Synaptogenesis in Mouse Inner Hair Cells and Causes Profound Hearing Loss. J Neurosci. 2016 Jan 6;36(1):222-34. doi: 10.1523/JNEUROSCI.1808-15.2016.;increased or absent threshold for auditory brainstem response seen in Nptn<tm1b(EUCOMM)Hmgu> homozygote (IMPC data, www.mousephenotype.org). Dickinson et al. High-throughput discovery of novel devel…
NR2F1 (ENSG00000175745)
Tarchini B et al. A spontaneous mouse deletion in Mctp1 uncovers a long-range cis-regulatory region crucial for NR2F1 function during inner ear development. Dev Biol. 2018 Nov 15;443(2):153-164. doi: 10.1016/j.ydbio.2018.09.011. Epub 2018;abnormal auditory brainstem response seen in Nr2f1<tm1.1(KOMP)Mbp> heterozygote (IMPC data, www.mousephenotype.org). Dickinson et al. High-throughput discovery …
NR4A3 (ENSG00000119508)
Ponnio T et al. The nuclear receptor Nor-1 is essential for proliferation of the semicircular canals of the mouse inner ear. Mol Cell Biol. 2002 Feb;22(3):935-45. doi: 10.1128/MCB.22.3.935-945.2002.
NRP1 (ENSG00000099250)
Salehi P et al. Role of Neuropilin-1/Semaphorin-3A signaling in the functional and morphological integrity of the cochlea. PLoS Genet. 2017 Oct 23;13(10):e1007048.doi: 10.1371/journal.pgen.1007048. eCollection 2017 Oct.
NTF3 (ENSG00000185652)
Ernfors P et al. Lack of neurotrophin-3 leads to deficiencies in the peripheral nervous system and loss of limb proprioceptive afferents. Cell. 1994 May 20;77(4):503-12. doi: 10.1016/0092-8674(94)90213-5.; Farinas I et al. Severe sensory and sympathetic deficits in mice lacking neurotrophin-3. Nature. 1994 Jun 23;369(6482):658-61. doi: 10.1038/369658a0.; Fritzsch, B., Farinas, I. & Reichardt, L.F…
NTN1 (ENSG00000065320)
Salminen M et al. Netrin 1 is required for semicircular canal formation in the mouse inner ear. Development. 2000 Jan;127(1):13-22.
NTRK2 (ENSG00000148053)
Fritzsch B et al. The combined effects of trkB and trkC mutations on the innervation of the inner ear. Int J Dev Neurosci. 1998 Oct;16(6):493-505. doi: 10.1016/s0736-5748(98)00043-4.; Schimmang T et al. Developing inner ear sensory neurons require TrkB and TrkC receptors for innervation of their peripheral targets. Development. 1995 Oct;121(10):3381-91.
NTRK3 (ENSG00000140538)
Fritzsch B et al. The combined effects of trkB and trkC mutations on the innervation of the inner ear. Int J Dev Neurosci. 1998 Oct;16(6):493-505. doi: 10.1016/s0736-5748(98)00043-4.; Schimmang T et al. Developing inner ear sensory neurons require TrkB and TrkC receptors for innervation of their peripheral targets. Development. 1995 Oct;121(10):3381-91.
OC90 (ENSG00000253117)
Zhao X et al. Gene targeting reveals the role of Oc90 as the essential organizer of the otoconial organic matrix. Dev Biol. 2007 Apr 15;304(2):508-24. doi: 10.1016/j.ydbio.2007.01.013. Epub 2007; Zhao X et al. Otoconin-90 deletion leads to imbalance but normal hearing: a comparison with other otoconia mutants. Neuroscience. 2008 Apr 22;153(1):289-99. doi: 10.1016/j.neuroscience.2008.01.055.
OCLN (ENSG00000197822)
Kitajiri S et al. Deafness in occludin-deficient mice with dislocation of tricellulin and progressive apoptosis of the hair cells. Biol Open. 2014 Jul 25;3(8):759-66. doi: 10.1242/bio.20147799.
OCM (ENSG00000122543)
Tong B et al. Oncomodulin, an EF-Hand Ca2+ Buffer, Is Critical for Maintaining Cochlear Function in Mice. J Neurosci. 2016 Feb 3;36(5):1631-5. doi: 10.1523/JNEUROSCI.3311-15.2016.; Ingham NJ et al. Mouse screen reveals multiple new genes underlying mouse and human hearing loss. PLoS Biol. 2019 Apr 11;17(4):e3000194. doi: 10.1371/journal.pbio.3000194. eCollection 2019 Apr.;increased or absent thre…
OCM2 (ENSG00000135175)
Tong B et al. Oncomodulin, an EF-Hand Ca2+ Buffer, Is Critical for Maintaining Cochlear Function in Mice. J Neurosci. 2016 Feb 3;36(5):1631-5. doi: 10.1523/JNEUROSCI.3311-15.2016.; Ingham NJ et al. Mouse screen reveals multiple new genes underlying mouse and human hearing loss. PLoS Biol. 2019 Apr 11;17(4):e3000194. doi: 10.1371/journal.pbio.3000194. eCollection 2019 Apr.;increased or absent thre…
ODF3L2 (ENSG00000181781)
Bowl MR et al. A large scale hearing loss screen reveals an extensive unexplored genetic landscape for auditory dysfunction. Nat Commun. 2017 Oct 12;8(1):886. doi: 10.1038/s41467-017-00595-4.
OPA1 (ENSG00000198836)
Sarzi E et al. The human OPA1delTTAG mutation induces premature age-related systemic neurodegeneration in mouse. Brain. 2012 Dec;135(Pt 12):3599-613. doi: 10.1093/brain/aws303.
OSBPL2 (ENSG00000130703)
Thoenes M et al. OSBPL2 encodes a protein of inner and outer hair cell stereocilia and is mutated in autosomal dominant hearing loss (DFNA67). Orphanet J Rare Dis. 2015 Feb 10;10:15. doi: 10.1186/s13023-015-0238-5.; Xing G et al. Identification of OSBPL2 as a novel candidate gene for progressive nonsyndromic hearing loss by whole-exome sequencing. Genet Med. 2015 Mar;17(3):210-8. doi: 10.1038/gim…
OSBPL8 (ENSG00000091039)
abnormal auditory brainstem response seen in Osbpl8<em1(IMPC)Tcp> homozygotes (IMPC). Dickinson et al. High-throughput discovery of novel developmental phenotypes, Nature. 2016 Sep 22;537(7621):508-514. doi: 10.1038/nature19356. Epub 2016 Sep 14. ;
OTOA (ENSG00000155719)
Zwaenepoel I et al. Otoancorin, an inner ear protein restricted to the interface between the apical surface of sensory epithelia and their overlying acellular gels, is defective in Proc Natl Acad Sci U S A. 2002 Apr 30;99(9):6240-5. doi: 10.1073/pnas.082515999.
OTOF (ENSG00000115155)
Yasunaga S et al. A mutation in OTOF, encoding otoferlin, a FER-1-like protein, causes DFNB9, a nonsyndromic form of deafness. Nat Genet. 1999 Apr;21(4):363-9. doi: 10.1038/7693.
OTOG (ENSG00000188162)
Schraders M et al. Mutations of the gene encoding otogelin are a cause of autosomal-recessive nonsyndromic moderate hearing impairment. Am J Hum Genet. 2012 Nov 2;91(5):883-9. doi: 10.1016/j.ajhg.2012.09.012.
OTOGL (ENSG00000165899)
Yariz KO et al. Mutations in OTOGL, encoding the inner ear protein otogelin-like, cause moderate sensorineural hearing loss. Am J Hum Genet. 2012 Nov 2;91(5):872-82. doi: 10.1016/j.ajhg.2012.09.011.
OTOP1 (ENSG00000163982)
Lane PW. Tilted (tlt). Mouse News Lett. 1986;75:28; Ornitz DM et al. Otoconial agenesis in tilted mutant mice. Hear Res. 1998 Aug;122(1-2):60-70. doi: 10.1016/s0378-5955(98)00080-x.; Ying HC et al. High-resolution mapping of tlt, a mouse mutant lacking otoconia. Mamm Genome. 1999 Jun;10(6):544-8. doi: 10.1007/s003359901041.; Hurle B et al. Non-syndromic vestibular disorder with otoconial agenesis…
OTOS (ENSG00000178602)
Delprat B et al. Deafness and cochlear fibrocyte alterations in mice deficient for the inner ear protein otospiralin. Mol Cell Biol. 2005 Jan;25(2):847-53. doi: 10.1128/MCB.25.2.847-853.2005.
OTX1 (ENSG00000115507)
Dickie MM and Deol MS. Jackson waltzer, jv. Mouse News Lett. 1966;35:31; Morsli H et al. Otx1 and Otx2 activities are required for the normal development of the mouse inner ear. Development. 1999 Jun;126(11):2335-43.
OXGR1 (ENSG00000165621)
Kerschner JE et al. A novel model of spontaneous otitis media with effusion (OME) in the Oxgr1 knock-out mouse. Int J Pediatr Otorhinolaryngol. 2013 Jan;77(1):79-84. doi:
OXSM (ENSG00000151093)
increased or absent threshold for auditory brainstem response seen in Oxsm<em2(IMPC)Marc> heterozygote (IMPC data, www.mousephenotype.org). Dickinson et al. High-throughput discovery of novel developmental phenotypes, Nature. 2016 Sep 22;537(7621):508-514. doi: 10.1038/nature19356. Epub 2016 Sep 14. ;
P2RX2 (ENSG00000187848)
Yan D et al. Mutation of the ATP-gated P2X(2) receptor leads to progressive hearing loss and increased susceptibility to noise. Proc Natl Acad Sci U S A. 2013 Feb 5;110(6):2228-33. doi:
P3H1 (ENSG00000117385)
Pokidysheva E et al. Prolyl 3-hydroxylase-1 null mice exhibit hearing impairment and abnormal morphology of the middle ear bone joints. Matrix Biol. 2013 Jan;32(1):39-44. doi: 10.1016/j.matbio.2012.11.006. Epub 2012
PAK1 (ENSG00000149269)
Cheng C et al. Disruption of the autism-related gene Pak1 causes stereocilia disorganization, hair cell loss, and deafness in mice. J Genet Genomics. 2021 Apr 20;48(4):324-332.doi: 10.1016/j.jgg.2021.03.010. Epub 2021 Apr 24.
PALM3 (ENSG00000187867)
Halim et al. Paralemmin-3 – an Essential Constituent of the Submembrane Cytoskeleton of Auditory Hair Cells. Assoc Res Otolaryngol Abs. 2025; 48:778.
PANX1 (ENSG00000110218)
Chen J et al. Pannexin1 channels dominate ATP release in the cochlea ensuring endocochlear potential and auditory receptor potential generation and hearing. Sci Rep. 2015 Jun 2;5:10762. doi: 10.1038/srep10762.
PAX1 (ENSG00000125813)
Pohl et al. A hypofunctional PAX1 mutation causes autosomal recessively inherited otofaciocervical syndrome. Hum Genet. 2013 Nov;132(11):1311-20. doi: 10.1007/s00439-013-1337-9. Epub 2013 Jul 13.
PAX2 (ENSG00000075891)
Torres M et al. Pax2 contributes to inner ear patterning and optic nerve trajectory. Development. 1996 Nov;122(11):3381-91.; Favor J et al. The mouse Pax2(1Neu) mutation is identical to a human PAX2 mutation in a family with renal-coloboma syndrome and results in developmental defects of the brain, Proc Natl Acad Sci U S A. 1996 Nov 26;93(24):13870-5.
PAX3 (ENSG00000135903)
Tassabehji M et al. Waardenburg's syndrome patients have mutations in the human homologue of the Pax-3 paired box gene. Nature. 1992 Feb 13;355(6361):635-6. doi: 10.1038/355635a0.; Hoth CF et al. Mutations in the paired domain of the human PAX3 gene cause Klein-Waardenburg syndrome (WS-III) as well as Waardenburg syndrome type I (WS-I). Am J Hum Genet. 1993 Mar;52(3):455-62.
PAX8 (ENSG00000125618)
Christ S et al. Hearing loss in athyroid pax8 knockout mice and effects of thyroxine substitution. Audiol Neurootol. 2004 Mar-Apr;9(2):88-106. doi: 10.1159/000076000.
PAX9 (ENSG00000198807)
Ingham NJ et al. Mouse screen reveals multiple new genes underlying mouse and human hearing loss. PLoS Biol. 2019 Apr 11;17(4):e3000194. doi: 10.1371/journal.pbio.3000194. eCollection 2019 Apr.
PCDH15 (ENSG00000150275)
Ahmed ZM et al. PCDH15 is expressed in the neurosensory epithelium of the eye and ear and mutant alleles are responsible for both USH1F and DFNB23. Hum Mol Genet. 2003 Dec 15;12(24):3215-23. doi: 10.1093/hmg/ddg358. Epub 2003 Oct; Ahmed ZM et al. Mutations of the protocadherin gene PCDH15 cause Usher syndrome type 1F. Am J Hum Genet. 2001 Jul;69(1):25-34. doi: 10.1086/321277. Epub 2001 Jun 7.; Al…
PCP4L1 (ENSG00000248485)
abnormal auditory brainstem response seen in Pcp4l1<tm1b(KOMP)Wtsi> homozygotes (IMPC). Dickinson et al. High-throughput discovery of novel developmental phenotypes, Nature. 2016 Sep 22;537(7621):508-514. doi: 10.1038/nature19356. Epub 2016 Sep 14. ;
PCYOX1L (ENSG00000145882)
abnormal auditory brainstem response seen in Pcyox1l<em1(IMPC)J> homozygote (IMPC data, www.mousephenotype.org). Dickinson et al. High-throughput discovery of novel developmental phenotypes, Nature. 2016 Sep 22;537(7621):508-514. doi: 10.1038/nature19356. Epub 2016 Sep 14. ;
PDE1C (ENSG00000154678)
Wang L et al. A dominant variant in the PDE1C gene is associated with nonsyndromic hearing loss. Hum Genet. 2018 Jul;137(6-7):437-446. doi: 10.1007/s00439-018-1895-y. Epub 2018
PDZD7 (ENSG00000186862)
Booth KT et al. PDZD7 and hearing loss: More than just a modifier. Am J Med Genet A. 2015 Dec;167A(12):2957-65. doi: 10.1002/ajmg.a.37274. Epub 2015;Ebermann I et al. PDZD7 is a modifier of retinal disease and a contributor to digenic Usher syndrome. J Clin Invest. 2010 Jun;120(6):1812-23. doi: 10.1172/JCI39715. Epub 2010 May 3.
PEX1 (ENSG00000127980)
Lee J et al. Sensorineural Hearing Loss Associated With Zellweger Spectrum Disorders Due to a Common Mutation in Peroxin 1. Assoc Res Otolaryngol Abs. 2021; 44:179.
PEX26 (ENSG00000215193)
Kim et al. Identification of a Homozygous PEX26 Mutation in a Heimler Syndrome Patient. Genes (Basel). 2021 Apr 26;12(5):646.doi: 10.3390/genes12050646.
PEX3 (ENSG00000034693)
Ingham NJ et al. Mouse screen reveals multiple new genes underlying mouse and human hearing loss. PLoS Biol. 2019 Apr 11;17(4):e3000194. doi: 10.1371/journal.pbio.3000194. eCollection 2019 Apr.
PEX6 (ENSG00000124587)
Tucker et al. Genomic sequencing highlights the diverse molecular causes of Perrault syndrome: a peroxisomal disorder (PEX6), metabolic disorders (CLPP, GGPS1), and mtDNA maintenance/translation disorders (LARS2, TFAM). Hum Genet. 2020 Oct;139(10):1325-1343. doi: 10.1007/s00439-020-02176-w. Epub 2020 May 12.
PGAM5 (ENSG00000247077)
Du et al, Effects of Mitochondria Dynamics Disruption on The Functioning of Mouse Inner Ear. ARO 2022 (https://aro.org/wp-content/uploads/2022/10/Abstract_Book_2022-MWM.pdf)
PHEX (ENSG00000102174)
Lorenz-Depiereux B et al. New intragenic deletions in the Phex gene clarify X-linked hypophosphatemia-related abnormalities in mice. Mamm Genome. 2004 Mar;15(3):151-61. doi: 10.1007/s00335-003-2310-z.; Strom TM et al. Pex gene deletions in Gy and Hyp mice provide mouse models for X-linked hypophosphatemia. Hum Mol Genet. 1997 Feb;6(2):165-71. doi: 10.1093/hmg/6.2.165.; Lyon MF et al. The Gy mutat…
PHF20 (ENSG00000025293)
Ingham NJ et al. Mouse screen reveals multiple new genes underlying mouse and human hearing loss. PLoS Biol. 2019 Apr 11;17(4):e3000194. doi: 10.1371/journal.pbio.3000194. eCollection 2019 Apr.
PHF3 (ENSG00000118482)
increased or absent threshold for auditory brainstem response seen in Phf3<em2(IMPC)Marc> homozygote (IMPC data, www.mousephenotype.org). Dickinson et al. High-throughput discovery of novel developmental phenotypes, Nature. 2016 Sep 22;537(7621):508-514. doi: 10.1038/nature19356. Epub 2016 Sep 14. ;
PHF6 (ENSG00000156531)
Bowl MR et al. A large scale hearing loss screen reveals an extensive unexplored genetic landscape for auditory dysfunction. Nat Commun. 2017 Oct 12;8(1):886. doi: 10.1038/s41467-017-00595-4.
PI4KB (ENSG00000143393)
Su et al. Phosphatidylinositol 4-kinase β mutations cause nonsyndromic sensorineural deafness and inner ear malformation. J Genet Genomics. 2020 Oct 20;47(10):618-626.doi: 10.1016/j.jgg.2020.07.008. Epub 2020 Oct 28.
PIEZO1 (ENSG00000103335)
Lee et al. The Piezo channel is central to the mechano-sensitive channel complex in the mammalian inner ear. Res. Sq (preprint) doi: 10.21203/rs.3.rs-2287052/v1
PIEZO2 (ENSG00000154864)
Lee et al. The Piezo channel is central to the mechano-sensitive channel complex in the mammalian inner ear. Res. Sq (preprint) doi: 10.21203/rs.3.rs-2287052/v1
PJVK (ENSG00000204311)
Delmaghani S et al. Mutations in the gene encoding pejvakin, a newly identified protein of the afferent auditory pathway, cause DFNB59 auditory neuropathy. Nat Genet. 2006 Jul;38(7):770-8. doi: 10.1038/ng1829. Epub 2006 Jun 25.
PKD1 (ENSG00000008710)
Steigelman KA et al. Polycystin-1 is required for stereocilia structure but not for mechanotransduction in inner ear hair cells. J Neurosci. 2011 Aug 24;31(34):12241-50. doi: 10.1523/JNEUROSCI.6531-10.2011.
PKHD1L1 (ENSG00000205038)
Redfield et al. PKHD1L1, A Gene Involved in the Stereocilia Coat, Causes Autosomal Recessive Nonsyndromic Hearing Loss. medRxiv 2023. doi: 10.1101/2023.10.08.23296081.
PLAG1 (ENSG00000181690)
increased or absent threshold for auditory brainstem response seen in Plag1<em1(IMPC)Hmgu> homozygote (IMPC data, www.mousephenotype.org). Dickinson et al. High-throughput discovery of novel developmental phenotypes, Nature. 2016 Sep 22;537(7621):508-514. doi: 10.1038/nature19356. Epub 2016 Sep 14. ;
PLCB4 (ENSG00000101333)
increased or absent threshold for auditory brainstem response seen in Plcb4<tm1b(EUCOMM)Wtsi> homozygote (IMPC data, www.mousephenotype.org). Dickinson et al. High-throughput discovery of novel developmental phenotypes, Nature. 2016 Sep 22;537(7621):508-514. doi: 10.1038/nature19356. Epub 2016 Sep 14. ;
PLIN4 (ENSG00000167676)
increased or absent threshold for auditory brainstem response seen in Plin4<tm1b(KOMP)Wtsi> homozygote (IMPC data, www.mousephenotype.org). Dickinson et al. High-throughput discovery of novel developmental phenotypes, Nature. 2016 Sep 22;537(7621):508-514. doi: 10.1038/nature19356. Epub 2016 Sep 14. ;
PLS1 (ENSG00000120756)
Morgan A et al. Mutations in PLS1, encoding fimbrin, cause autosomal dominant nonsyndromic hearing loss. Hum Mutat. 2019 Dec;40(12):2286-2295. doi: 10.1002/humu.23891. Epub 2019 Oct 1.; Schrauwen I et al. Hearing impairment locus heterogeneity and identification of PLS1 as a new autosomal dominant gene in Hungarian Roma. Eur J Hum Genet. 2019 Jun;27(6):869-878. doi: 10.1038/s41431-019-0372-y. Epub
PLSCR5 (ENSG00000231213)
abnormal auditory brainstem response seen in Plscr5<em1(IMPC)J> homozygotes (IMPC). Dickinson et al. High-throughput discovery of novel developmental phenotypes, Nature. 2016 Sep 22;537(7621):508-514. doi: 10.1038/nature19356. Epub 2016 Sep 14. ;
PMP22 (ENSG00000109099)
Suter U et al. Trembler mouse carries a point mutation in a myelin gene. Nature. 1992 Mar 19;356(6366):241-4. doi: 10.1038/356241a0.; FALCONER DS. Two new mutants, 'trembler' and 'reeler', with neurological actions in the house mouse (Mus musculus L.). J Genet. 1951 Jan;50(2):192-201. doi: 10.1007/BF02996215.; Zhou R et al. Anatomical and physiological measures of auditory system in mice with per…
PNOC (ENSG00000168081)
Nishi M et al. Unrestrained nociceptive response and disregulation of hearing ability in mice lacking the nociceptin/orphaninFQ receptor. EMBO J. 1997 Apr 15;16(8):1858-64. doi: 10.1093/emboj/16.8.1858.
PNPT1 (ENSG00000138035)
von Ameln S et al. A mutation in PNPT1, encoding mitochondrial-RNA-import protein PNPase, causes hereditary hearing loss. Am J Hum Genet. 2012 Nov 2;91(5):919-27. doi: 10.1016/j.ajhg.2012.09.002. Epub; Rius R et al. Clinical Spectrum and Functional Consequences Associated with Bi-Allelic Pathogenic PNPT1 Variants. J Clin Med. 2019 Nov 19;8(11). pii: jcm8112020. doi: 10.3390/jcm8112020.
POLD3 (ENSG00000077514)
Mehawej et al. POLD3 deficiency is associated with severe combined immunodeficiency, neurodevelopmental delay, and hearing impairment. Clin Immunol. 2023 Jun:251:109326. doi: 10.1016/j.clim.2023.109326. Epub 2023 Apr 6.
POLG (ENSG00000140521)
Yamasoba T et al. Role of mitochondrial dysfunction and mitochondrial DNA mutations in age-related hearing loss. Hear Res. 2007 Apr;226(1-2):185-93. doi: 10.1016/j.heares.2006.06.004. Epub 2006; Kujoth GC et al. Mitochondrial DNA mutations, oxidative stress, and apoptosis in mammalian aging. Science. 2005 Jul 15;309(5733):481-4. doi: 10.1126/science.1112125.
POLR1B (ENSG00000125630)
Sanchez et al. POLR1B and neural crest cell anomalies in Treacher Collins syndrome type 4. Genet Med. 2020 Mar;22(3):547-556. doi: 10.1038/s41436-019-0669-9. Epub 2019 Oct 24.
POLR1C (ENSG00000171453)
Dauwerse JG et al. Mutations in genes encoding subunits of RNA polymerases I and III cause Treacher Collins syndrome. Nat Genet. 2011 Jan;43(1):20-2. doi: 10.1038/ng.724. Epub 2010 Dec 5.
POLR1D (ENSG00000186184)
Dauwerse JG et al. Mutations in genes encoding subunits of RNA polymerases I and III cause Treacher Collins syndrome. Nat Genet. 2011 Jan;43(1):20-2. doi: 10.1038/ng.724. Epub 2010 Dec 5.
POU1F1 (ENSG00000064835)
Karolyi IJ et al. Dietary thyroid hormone replacement ameliorates hearing deficits in hypothyroid mice. Mamm Genome. 2007 Aug;18(8):596-608. doi: 10.1007/s00335-007-9038-0. Epub 2007; Mustapha M et al. Deafness and permanently reduced potassium channel gene expression and function in hypothyroid Pit1dw mutants. J Neurosci. 2009 Jan 28;29(4):1212-23. doi: 10.1523/JNEUROSCI.4957-08.2009.
POU3F4 (ENSG00000196767)
de Kok YJ et al. Association between X-linked mixed deafness and mutations in the POU domain gene POU3F4. Science. 1995 Feb 3;267(5198):685-8. doi: 10.1126/science.7839145.
POU4F1 (ENSG00000152192)
Huang EJ et al. Brn3a is a transcriptional regulator of soma size, target field innervation and axon pathfinding of inner ear sensory neurons. Development. 2001 Jul;128(13):2421-32.doi: 10.1242/dev.128.13.2421.
POU4F3 (ENSG00000091010)
Vahava O et al. Mutation in transcription factor POU4F3 associated with inherited progressive hearing loss in humans. Science. 1998 Mar 20;279(5358):1950-4. doi: 10.1126/science.279.5358.1950.
PPFIA3 (ENSG00000177380)
increased or absent threshold for auditory brainstem response seen in Ppfia3<em1(IMPC)J> homozygote (IMPC data, www.mousephenotype.org). Dickinson et al. High-throughput discovery of novel developmental phenotypes, Nature. 2016 Sep 22;537(7621):508-514. doi: 10.1038/nature19356. Epub 2016 Sep 14. ;
PPIP5K2 (ENSG00000145725)
Yousaf R et al. Mutations in Diphosphoinositol-Pentakisphosphate Kinase PPIP5K2 are associated with hearing loss in human and mouse. PLoS Genet. 2018 Mar 28;14(3):e1007297. doi: 10.1371/journal.pgen.1007297.
PPM1A (ENSG00000100614)
Bowl MR et al. A large scale hearing loss screen reveals an extensive unexplored genetic landscape for auditory dysfunction. Nat Commun. 2017 Oct 12;8(1):886. doi: 10.1038/s41467-017-00595-4.
PPP1R14A (ENSG00000167641)
increased or absent threshold for auditory brainstem response seen in Ppp1r14a<em1(IMPC)Marc> homozygote (IMPC data, www.mousephenotype.org). Dickinson et al. High-throughput discovery of novel developmental phenotypes, Nature. 2016 Sep 22;537(7621):508-514. doi: 10.1038/nature19356. Epub 2016 Sep 14. ;
PPP2R5E (ENSG00000154001)
increased or absent threshold for auditory brainstem response seen in Ppp2r5e<em1(IMPC)Marc> homozygote (IMPC data, www.mousephenotype.org). Dickinson et al. High-throughput discovery of novel developmental phenotypes, Nature. 2016 Sep 22;537(7621):508-514. doi: 10.1038/nature19356. Epub 2016 Sep 14. ;
PRAMEF1 (ENSG00000116721)
Bowl MR et al. A large scale hearing loss screen reveals an extensive unexplored genetic landscape for auditory dysfunction. Nat Commun. 2017 Oct 12;8(1):886. doi: 10.1038/s41467-017-00595-4.
PRAMEF10 (ENSG00000187545)
Bowl MR et al. A large scale hearing loss screen reveals an extensive unexplored genetic landscape for auditory dysfunction. Nat Commun. 2017 Oct 12;8(1):886. doi: 10.1038/s41467-017-00595-4.
PRAMEF11 (ENSG00000239810)
Bowl MR et al. A large scale hearing loss screen reveals an extensive unexplored genetic landscape for auditory dysfunction. Nat Commun. 2017 Oct 12;8(1):886. doi: 10.1038/s41467-017-00595-4.
PRAMEF12 (ENSG00000116726)
Bowl MR et al. A large scale hearing loss screen reveals an extensive unexplored genetic landscape for auditory dysfunction. Nat Commun. 2017 Oct 12;8(1):886. doi: 10.1038/s41467-017-00595-4.
PRAMEF13 (ENSG00000279169)
Bowl MR et al. A large scale hearing loss screen reveals an extensive unexplored genetic landscape for auditory dysfunction. Nat Commun. 2017 Oct 12;8(1):886. doi: 10.1038/s41467-017-00595-4.
PRAMEF14 (ENSG00000204481)
Bowl MR et al. A large scale hearing loss screen reveals an extensive unexplored genetic landscape for auditory dysfunction. Nat Commun. 2017 Oct 12;8(1):886. doi: 10.1038/s41467-017-00595-4.
PRAMEF15 (ENSG00000204501)
Bowl MR et al. A large scale hearing loss screen reveals an extensive unexplored genetic landscape for auditory dysfunction. Nat Commun. 2017 Oct 12;8(1):886. doi: 10.1038/s41467-017-00595-4.
PRAMEF17 (ENSG00000204479)
Bowl MR et al. A large scale hearing loss screen reveals an extensive unexplored genetic landscape for auditory dysfunction. Nat Commun. 2017 Oct 12;8(1):886. doi: 10.1038/s41467-017-00595-4.
PRAMEF18 (ENSG00000279804)
Bowl MR et al. A large scale hearing loss screen reveals an extensive unexplored genetic landscape for auditory dysfunction. Nat Commun. 2017 Oct 12;8(1):886. doi: 10.1038/s41467-017-00595-4.
PRAMEF19 (ENSG00000204480)
Bowl MR et al. A large scale hearing loss screen reveals an extensive unexplored genetic landscape for auditory dysfunction. Nat Commun. 2017 Oct 12;8(1):886. doi: 10.1038/s41467-017-00595-4.
PRAMEF2 (ENSG00000120952)
Bowl MR et al. A large scale hearing loss screen reveals an extensive unexplored genetic landscape for auditory dysfunction. Nat Commun. 2017 Oct 12;8(1):886. doi: 10.1038/s41467-017-00595-4.
PRAMEF20 (ENSG00000204478)
Bowl MR et al. A large scale hearing loss screen reveals an extensive unexplored genetic landscape for auditory dysfunction. Nat Commun. 2017 Oct 12;8(1):886. doi: 10.1038/s41467-017-00595-4.
PRAMEF25 (ENSG00000229571)
Bowl MR et al. A large scale hearing loss screen reveals an extensive unexplored genetic landscape for auditory dysfunction. Nat Commun. 2017 Oct 12;8(1):886. doi: 10.1038/s41467-017-00595-4.
PRAMEF26 (ENSG00000280267)
Bowl MR et al. A large scale hearing loss screen reveals an extensive unexplored genetic landscape for auditory dysfunction. Nat Commun. 2017 Oct 12;8(1):886. doi: 10.1038/s41467-017-00595-4.
PRAMEF27 (ENSG00000274764)
Bowl MR et al. A large scale hearing loss screen reveals an extensive unexplored genetic landscape for auditory dysfunction. Nat Commun. 2017 Oct 12;8(1):886. doi: 10.1038/s41467-017-00595-4.
PRAMEF33 (ENSG00000237700)
Bowl MR et al. A large scale hearing loss screen reveals an extensive unexplored genetic landscape for auditory dysfunction. Nat Commun. 2017 Oct 12;8(1):886. doi: 10.1038/s41467-017-00595-4.
PRAMEF4 (ENSG00000243073)
Bowl MR et al. A large scale hearing loss screen reveals an extensive unexplored genetic landscape for auditory dysfunction. Nat Commun. 2017 Oct 12;8(1):886. doi: 10.1038/s41467-017-00595-4.
PRAMEF5 (ENSG00000270601)
Bowl MR et al. A large scale hearing loss screen reveals an extensive unexplored genetic landscape for auditory dysfunction. Nat Commun. 2017 Oct 12;8(1):886. doi: 10.1038/s41467-017-00595-4.
PRAMEF6 (ENSG00000232423)
Bowl MR et al. A large scale hearing loss screen reveals an extensive unexplored genetic landscape for auditory dysfunction. Nat Commun. 2017 Oct 12;8(1):886. doi: 10.1038/s41467-017-00595-4.
PRAMEF7 (ENSG00000204510)
Bowl MR et al. A large scale hearing loss screen reveals an extensive unexplored genetic landscape for auditory dysfunction. Nat Commun. 2017 Oct 12;8(1):886. doi: 10.1038/s41467-017-00595-4.
PRAMEF8 (ENSG00000182330)
Bowl MR et al. A large scale hearing loss screen reveals an extensive unexplored genetic landscape for auditory dysfunction. Nat Commun. 2017 Oct 12;8(1):886. doi: 10.1038/s41467-017-00595-4.
PRAMEF9 (ENSG00000204505)
Bowl MR et al. A large scale hearing loss screen reveals an extensive unexplored genetic landscape for auditory dysfunction. Nat Commun. 2017 Oct 12;8(1):886. doi: 10.1038/s41467-017-00595-4.
PRDM16 (ENSG00000142611)
Ebeid et al, PRDM16 is Required for the Development of Kölliker’s Organ and Its Derivatives in Mouse Cochlea. ARO 2022 (https://aro.org/wp-content/uploads/2022/10/Abstract_Book_2022-MWM.pdf) | Zhang et al. T94: PRDM16 Deletion Reveals Novel Roles for Kölliker's Organ in Mouse Cochlear Development and Hearing. ARO 2024 (https://pmg.joynadmin.org/documents/1050/65c28571071d8c45f6583cd2.pdf)
PRKCB (ENSG00000166501)
Martin-Sierra C et al. A novel missense variant in PRKCB segregates low-frequency hearing loss in an autosomal dominant family with Meniere's disease. Hum Mol Genet. 2016 Aug 15;25(16):3407-3415. doi: 10.1093/hmg/ddw183. Epub 2016
PRKRA (ENSG00000180228)
Palmer K et al. Discovery and characterization of spontaneous mouse models of craniofacial dysmorphology. Dev Biol. 2016 Jul 15;415(2):216-227. doi: 10.1016/j.ydbio.2015.07.023. Epub 2015; Curtain MM. at al. An Ear Pinnae Mutation in the Mouse on Chromosome Two. MGI Direct Data Submission to Mouse Genome Database (MGD), MGI:4442387, (URL: http://www.informatics.jax.org), 2010.
PRMT9 (ENSG00000164169)
increased or absent threshold for auditory brainstem response seen in Prmt9<em1(IMPC)J> homozygote (IMPC data, www.mousephenotype.org). Dickinson et al. High-throughput discovery of novel developmental phenotypes, Nature. 2016 Sep 22;537(7621):508-514. doi: 10.1038/nature19356. Epub 2016 Sep 14. ;
PROP1 (ENSG00000175325)
Karolyi IJ et al. Dietary thyroid hormone replacement ameliorates hearing deficits in hypothyroid mice. Mamm Genome. 2007 Aug;18(8):596-608. doi: 10.1007/s00335-007-9038-0. Epub 2007
PRORP (ENSG00000100890)
Hochberg I et al. Bi-allelic variants in the mitochondrial RNase P subunit PRORP cause mitochondrial tRNA processing defects and pleiotropic multisystem presentations. Am J Hum Genet. 2021 Nov 4; 108(11): 2195–2204. Published online 2021 Oct 28. doi: 10.1016/j.ajhg.2021.10.002
PROX1 (ENSG00000117707)
Peguero and Kelley. S83: Cochlear Deletion of Prox1 Results in Outer Hair Cell Loss and Profound Deafness in Adult Mice. ARO 2024 (https://pmg.joynadmin.org/documents/1050/65c28571071d8c45f6583cd2.pdf)
PRPS1 (ENSG00000147224)
Liu X et al. Loss-of-function mutations in the PRPS1 gene cause a type of nonsyndromic X-linked sensorineural deafness, DFN2. Am J Hum Genet. 2010 Jan;86(1):65-71. doi: 10.1016/j.ajhg.2009.11.015.
PRRC2C (ENSG00000117523)
abnormal auditory brainstem response seen in Prrc2c<em1(IMPC)J> heterozygotes (IMPC). Dickinson et al. High-throughput discovery of novel developmental phenotypes, Nature. 2016 Sep 22;537(7621):508-514. doi: 10.1038/nature19356. Epub 2016 Sep 14. ;
PRRX1 (ENSG00000116132)
Martin JF et al. The paired-like homeo box gene MHox is required for early events of skeletogenesis in multiple lineages. Genes Dev. 1995 May 15;9(10):1237-49. doi: 10.1101/gad.9.10.1237.; ten Berge D et al. Prx1 and Prx2 in skeletogenesis: roles in the craniofacial region, inner ear and limbs. Development. 1998 Oct;125(19):3831-42.
PSAP (ENSG00000197746)
Akil O et al. Progressive deafness and altered cochlear innervation in knock-out mice lacking prosaposin. J Neurosci. 2006 Dec 13;26(50):13076-88. doi: 10.1523/JNEUROSCI.3746-06.2006.
PSMC3 (ENSG00000165916)
Kröll-Hermi A et al. Proteasome subunit PSMC3 variants cause neurosensory syndrome combining deafness and cataract due to proteotoxic stress. EMBO Mol Med. 2020 Jul 7;12(7):e11861.doi: 10.15252/emmm.201911861. Epub 2020 Jun 5.
PTCHD1 (ENSG00000165186)
increased or absent threshold for auditory brainstem response seen in Ptchd1<tm1b(KOMP)IcsOrl> hemizygote (IMPC data, www.mousephenotype.org). Dickinson et al. High-throughput discovery of novel developmental phenotypes, Nature. 2016 Sep 22;537(7621):508-514. doi: 10.1038/nature19356. Epub 2016 Sep 14. ;
PTEN (ENSG00000171862)
Dong Y et al. Phosphatase and tensin homolog deleted on chromosome 10 regulates sensory cell proliferation and differentiation of hair bundles in the mammalian cochlea. Neuroscience. 2010 Nov 10;170(4):1304-13. doi:
PTK7 (ENSG00000112655)
Lu X et al. PTK7/CCK-4 is a novel regulator of planar cell polarity in vertebrates. Nature. 2004 Jul 1;430(6995):93-8. doi: 10.1038/nature02677.
PTN (ENSG00000105894)
Zou P et al. Mice doubly deficient in the midkine and pleiotrophin genes exhibit deficits in the expression of beta-tectorin gene and in auditory response. Lab Invest. 2006 Jul;86(7):645-53. doi: 10.1038/labinvest.3700428. Epub 2006 Apr
PTPN11 (ENSG00000179295)
Gao X et al. Congenital sensorineural hearing loss as the initial presentation of PTPN11-associated Noonan syndrome with multiple lentigines or Noonan syndrome: clinical features and underlying mechanisms. J Med Genet. 2021 Jul;58(7):465-474.doi: 10.1136/jmedgenet-2020-106892. Epub 2020 Jul 31.
PTPN6 (ENSG00000111679)
Liu LY et al. Spontaneous otitis media in mouse with Ptpn6 mutation. Assoc Res Otolaryngol Abs. 2020; 43:84.
PTPRQ (ENSG00000139304)
Schraders M et al. Mutations in PTPRQ are a cause of autosomal-recessive nonsyndromic hearing impairment DFNB84 and associated with vestibular dysfunction. Am J Hum Genet. 2010 Apr 9;86(4):604-10. doi: 10.1016/j.ajhg.2010.02.015. Epub
QKI (ENSG00000112531)
Shah SN and Salamy A. Auditory-evoked far-field potentials in myelin deficient mutant quaking ; mice. Neuroscience. 1980;5(12):2321-3. doi: 10.1016/0306-4522(80)90148-7.; SIDMAN RL et al. MUTANT MICE (QUAKING AND JIMPY) WITH DEFICIENT MYELINATION IN THE CENTRAL NERVOUS SYSTEM. Science. 1964 Apr 17;144(3616):309-11. doi: 10.1126/science.144.3616.309.
RAB11A (ENSG00000103769)
Knapp et al. Rab11a Is Essential for the Development and Integrity of the Stereocilia and Kinocilia in the Mammalian Organ of Corti. eNeuro. 2023 Jun 5;10(6):ENEURO.0420-22.2023. doi: 10.1523/ENEURO.0420-22.2023.
RAB11FIP3 (ENSG00000090565)
increased or absent threshold for auditory brainstem response seen in Rab11fip3<em1(IMPC)J> homozygote (IMPC data, www.mousephenotype.org). Dickinson et al. High-throughput discovery of novel developmental phenotypes, Nature. 2016 Sep 22;537(7621):508-514. doi: 10.1038/nature19356. Epub 2016 Sep 14. ;
RAB39B (ENSG00000155961)
abnormal auditory brainstem response seen in Rab39b<em1(IMPC)Tcp> homozygotes (IMPC). Dickinson et al. High-throughput discovery of novel developmental phenotypes, Nature. 2016 Sep 22;537(7621):508-514. doi: 10.1038/nature19356. Epub 2016 Sep 14. ;
RAF1 (ENSG00000132155)
de Iriarte Rodriguez R et al. C-Raf deficiency leads to hearing loss and increased noise susceptibility. Cell Mol Life Sci. 2015 Oct;72(20):3983-98. doi: 10.1007/s00018-015-1919-x. Epub
RAP1GAP2 (ENSG00000132359)
increased or absent threshold for auditory brainstem response seen in Rap1gap2<tm1b(EUCOMM)Hmgu> homozygote (IMPC data, www.mousephenotype.org). Dickinson et al. High-throughput discovery of novel developmental phenotypes, Nature. 2016 Sep 22;537(7621):508-514. doi: 10.1038/nature19356. Epub 2016 Sep 14. ;
RB1 (ENSG00000139687)
Sage C et al. Essential role of retinoblastoma protein in mammalian hair cell development and hearing. Proc Natl Acad Sci U S A. 2006 May 9;103(19):7345-50. doi:
RBPJ (ENSG00000168214)
Yamamoto N et al. Rbpj regulates development of prosensory cells in the mammalian inner ear. Dev Biol. 2011 May 15;353(2):367-79. doi: 10.1016/j.ydbio.2011.03.016. Epub 2011
RDX (ENSG00000137710)
Khan SY et al. Mutations of the RDX gene cause nonsyndromic hearing loss at the DFNB24 locus. Hum Mutat. 2007 May;28(5):417-23. doi: 10.1002/humu.20469.
RELCH (ENSG00000134444)
abnormal auditory brainstem response seen in Relch<em1(IMPC)J> homozygote (IMPC data, www.mousephenotype.org). Dickinson et al. High-throughput discovery of novel developmental phenotypes, Nature. 2016 Sep 22;537(7621):508-514. doi: 10.1038/nature19356. Epub 2016 Sep 14. ;
RERE (ENSG00000142599)
Kim BJ et al. An allelic series of mice reveals a role for RERE in the development of multiple organs affected in chromosome 1p36 deletions. PLoS One. 2013;8(2):e57460. doi: 10.1371/journal.pone.0057460. Epub 2013 Feb 25.
REST (ENSG00000084093)
Nakano Y et al. Defects in the Alternative Splicing-Dependent Regulation of REST Cause Deafness. Cell. 2018 Jul 26;174(3):536-548.e21. doi: 10.1016/j.cell.2018.06.004. Epub 2018
RET (ENSG00000165731)
Ohgami N et al. c-Ret-mediated hearing loss in mice with Hirschsprung disease. Proc Natl Acad Sci U S A. 2010 Jul 20;107(29):13051-6. doi:
RFXAP (ENSG00000133111)
abnormal auditory brainstem response seen in Rfxap<em1(IMPC)J> homozygotes (IMPC). Dickinson et al. High-throughput discovery of novel developmental phenotypes, Nature. 2016 Sep 22;537(7621):508-514. doi: 10.1038/nature19356. Epub 2016 Sep 14. ;
RGS12 (ENSG00000159788)
Akturk et al., A First Upstream Regulator of Gαi-GPSM2 During Hair Bundle Morphogenesis. ARO 2022 (https://aro.org/wp-content/uploads/2022/10/Abstract_Book_2022-MWM.pdf)
RICTOR (ENSG00000164327)
Fu et al. Activation of Rictor/mTORC2 signaling acts as a pivotal strategy to protect against sensorineural hearing loss. Proc Natl Acad Sci U S A. 2022 Mar 8;119(10):e2107357119. doi: 10.1073/pnas.2107357119.Cortada et al. Rictor/mTORC2 Regulates Inner and Outer Hair Cell Function via the Actin Cytoskeleton. ARO 2023 (https://aro.org/wp-content/uploads/2023/02/Abstract_Book_COMBINED_2.20.23.pdf)
RIPOR2 (ENSG00000111913)
de Bruijn SE et al. A RIPOR2 in-frame deletion is a frequent and highly penetrant cause of adult-onset hearing loss. J Med Genet. 2020 Jul 6. pii: jmedgenet-2020-106863.; Diaz-Horta O et al. FAM65B is a membrane-associated protein of hair cell stereocilia required for hearing. Proc Natl Acad Sci U S A. 2014 Jul 8;111(27):9864-8.
RMND1 (ENSG00000155906)
Demain et al. A known pathogenic variant in the essential mitochondrial translation gene RMND1 causes a Perrault-like syndrome with renal defects. Clin Genet. 2018 Aug;94(2):276-277. doi: 10.1111/cge.13255.
ROR1 (ENSG00000185483)
Diaz-Horta O et al. ROR1 is essential for proper innervation of auditory hair cells and hearing in humans and mice. Proc Natl Acad Sci U S A. 2016 May 24;113(21):5993-8. doi:
RPL38 (ENSG00000172809)
Deol MS. Genetical studies on the skeleton of the mouse. XXVIII. Tail-short. Proc R Soc Lond B Biol Sci. 1961;155:78-95.; MORGAN WC. A new tail-short mutation in the mouse whose lethal effects are conditioned by the residual genotypes. J Hered. 1950 Aug;41(8):208-15. doi: 10.1093/oxfordjournals.jhered.a106131.; Paterson HF. In vivo and in vitro studies on the early embryonic lethal tail-short (Ts…
RRBP1 (ENSG00000125844)
abnormal auditory brainstem response seen in Rrbp1<em1(IMPC)J> homozygote (IMPC data, www.mousephenotype.org). Dickinson et al. High-throughput discovery of novel developmental phenotypes, Nature. 2016 Sep 22;537(7621):508-514. doi: 10.1038/nature19356. Epub 2016 Sep 14. ;
RTN4 (ENSG00000115310)
abnormal auditory brainstem response seen in Rtn4<em1(IMPC)Hmgu> homozygotes (IMPC). Dickinson et al. High-throughput discovery of novel developmental phenotypes, Nature. 2016 Sep 22;537(7621):508-514. doi: 10.1038/nature19356. Epub 2016 Sep 14. ;
S1PR2 (ENSG00000267534)
Santos-Cortez RL et al. Autosomal-Recessive Hearing Impairment Due to Rare Missense Variants within S1PR2. Am J Hum Genet. 2016 Feb 4;98(2):331-8. doi: 10.1016/j.ajhg.2015.12.004. Epub
SALL1 (ENSG00000103449)
Kiefer SM et al. Expression of a truncated Sall1 transcriptional repressor is responsible for Townes-Brocks syndrome birth defects. Hum Mol Genet. 2003 Sep 1;12(17):2221-7. doi: 10.1093/hmg/ddg233. Epub 2003 Jul
SALL4 (ENSG00000101115)
Warren M et al. A Sall4 mutant mouse model useful for studying the role of Sall4 in early embryonic development and organogenesis. Genesis. 2007 Jan;45(1):51-8. doi: 10.1002/dvg.20264.
SCAMP2 (ENSG00000140497)
abnormal auditory brainstem response seen in Scamp2<em1(IMPC)J> homozygote (IMPC data, www.mousephenotype.org). Dickinson et al. High-throughput discovery of novel developmental phenotypes, Nature. 2016 Sep 22;537(7621):508-514. doi: 10.1038/nature19356. Epub 2016 Sep 14. ;
SCARB2 (ENSG00000138760)
Gamp AC et al. LIMP-2/LGP85 deficiency causes ureteric pelvic junction obstruction, deafness and peripheral neuropathy in mice. Hum Mol Genet. 2003 Mar 15;12(6):631-46.; Knipper M et al. Deafness in LIMP2-deficient mice due to early loss of the potassium channel KCNQ1/KCNE1 in marginal cells of the stria vascularis. J Physiol. 2006 Oct 1;576(Pt 1):73-86. doi: 10.1113/jphysiol.2006.116889. Epub
SCD5 (ENSG00000145284)
Lu X et al. Whole exome sequencing identifies SCD5 as a novel causative gene for autosomal dominant nonsyndromic deafness. Eur J Med Genet. 2020 May;63(5):103855. doi: 10.1016/j.ejmg.2020.103855. Epub
SCN3A (ENSG00000153253)
Lin et al. Novel SCN3A(NaV1.3) Mutant Found in One Family With Non-Syndromic Hearing Loss Showed Defective Channel Activity. ARO 2023 (https://aro.org/wp-content/uploads/2023/02/Abstract_Book_COMBINED_2.20.23.pdf)
SCN8A (ENSG00000196876)
Mackenzie FE et al. Analysis of the mouse mutant Cloth-ears shows a role for the voltage-gated sodium channel Scn8a in peripheral neural hearing loss. Genes Brain Behav. 2009 Oct;8(7):699-713. doi: 10.1111/j.1601-183X.2009.00514.x.
SCRIB (ENSG00000180900)
Montcouquiol M et al. Identification of Vangl2 and Scrb1 as planar polarity genes in mammals. Nature. 2003 May 8;423(6936):173-7. doi: 10.1038/nature01618. Epub 2003 Apr 30.
SCUBE3 (ENSG00000146197)
Fuchs H et al. The First Scube3 Mutant Mouse Line with Pleiotropic Phenotypic Alterations. G3 (Bethesda). 2016 Dec 7;6(12):4035-4046. doi: 10.1534/g3.116.033670.
SELENOK (ENSG00000113811)
Ingham NJ et al. Mouse screen reveals multiple new genes underlying mouse and human hearing loss. PLoS Biol. 2019 Apr 11;17(4):e3000194. doi: 10.1371/journal.pbio.3000194. eCollection 2019 Apr.;increased or absent threshold for auditory brainstem response seen in Selenok<tm1b(EUCOMM)Wtsi> homozygote (IMPC data, www.mousephenotype.org). Dickinson et al. High-throughput discovery of novel developme…
SEMA3E (ENSG00000170381)
Lalani SR et al. SEMA3E mutation in a patient with CHARGE syndrome. J Med Genet. 2004 Jul;41(7):e94. doi: 10.1136/jmg.2003.017640.
SEMA3F (ENSG00000001617)
Bowl MR et al. A large scale hearing loss screen reveals an extensive unexplored genetic landscape for auditory dysfunction. Nat Commun. 2017 Oct 12;8(1):886. doi: 10.1038/s41467-017-00595-4.
SERPINB6 (ENSG00000124570)
Sirmaci A et al. A truncating mutation in SERPINB6 is associated with autosomal-recessive nonsyndromic sensorineural hearing loss. Am J Hum Genet. 2010 May 14;86(5):797-804. doi: 10.1016/j.ajhg.2010.04.004. Epub
SETD5 (ENSG00000168137)
Ingham NJ et al. Mouse screen reveals multiple new genes underlying mouse and human hearing loss. PLoS Biol. 2019 Apr 11;17(4):e3000194. doi: 10.1371/journal.pbio.3000194. eCollection 2019 Apr.;increased or absent threshold for auditory brainstem response seen in Setd5<tm1a(EUCOMM)Wtsi> heterozygote (IMPC data, www.mousephenotype.org). Dickinson et al. High-throughput discovery of novel developme…
SFSWAP (ENSG00000061936)
Moayedi Y et al. The candidate splicing factor Sfswap regulates growth and patterning of inner ear sensory organs. PLoS Genet. 2014 Jan;10(1):e1004055. doi: 10.1371/journal.pgen.1004055. Epub 2014
SGMS1 (ENSG00000198964)
Lu MH et al. Deficiency of sphingomyelin synthase-1 but not sphingomyelin synthase-2 causes hearing impairments in mice. J Physiol. 2012 Aug 15;590(16):4029-44. doi: 10.1113/jphysiol.2012.235846. Epub
SH3PXD2B (ENSG00000174705)
Mao M et al. The podosomal-adaptor protein SH3PXD2B is essential for normal postnatal development. Mamm Genome. 2009 Aug;20(8):462-75. doi: 10.1007/s00335-009-9210-9. Epub 2009 Aug
SHANK2 (ENSG00000162105)
Choi et al, The Role of Shank2 in the Establishment of Cell-Intrinsic Polarity in Cochlear Hair Cells. ARO 2022 (https://aro.org/wp-content/uploads/2022/10/Abstract_Book_2022-MWM.pdf)
SIX1 (ENSG00000126778)
Mosrati MA et al. A novel dominant mutation in SIX1, affecting a highly conserved residue, result in only auditory defects in humans. Eur J Med Genet. 2011 Sep-Oct;54(5):e484-8. doi: 10.1016/j.ejmg.2011.06.001. Epub; Ruf RG et al. A gene locus for branchio-otic syndrome maps to chromosome 14q21.3-q24.3. J Med Genet. 2003 Jul;40(7):515-9. doi: 10.1136/jmg.40.7.515.; Ruf RG et al. SIX1 mutations ca…
SIX5 (ENSG00000177045)
Hoskins BE et al. Transcription factor SIX5 is mutated in patients with branchio-oto-renal syndrome. Am J Hum Genet. 2007 Apr;80(4):800-4. doi: 10.1086/513322. Epub 2007 Feb 22.
SLC12A2 (ENSG00000064651)
Morgan A et al. SLC12A2: a new gene associated with autosomal dominant Non-Syndromic hearing loss in humans. Hear Bal Comm. 2020 Feb 19;18(2):149-151. doi:doi.org/10.1080/21695717.2020.1726670; McNeill A et al. SLC12A2 variants cause a neurodevelopmental disorder or cochleovestibular defect. Brain. 2020 Aug 1;143(8):2380-2387. doi: 10.1093/brain/awaa176.; Mutai H et al. Variants encoding a restri…
SLC12A6 (ENSG00000140199)
Boettger T et al. Loss of K-Cl co-transporter KCC3 causes deafness, neurodegeneration and reduced seizure threshold. EMBO J. 2003 Oct 15;22(20):5422-34. doi: 10.1093/emboj/cdg519.
SLC12A7 (ENSG00000113504)
Boettger T et al. Deafness and renal tubular acidosis in mice lacking the K-Cl co-transporter Kcc4. Nature. 2002 Apr 25;416(6883):874-8. doi: 10.1038/416874a.
SLC17A8 (ENSG00000179520)
Ruel J et al. Impairment of SLC17A8 encoding vesicular glutamate transporter-3, VGLUT3, underlies nonsyndromic deafness DFNA25 and inner hair cell dysfunction in null Am J Hum Genet. 2008 Aug;83(2):278-92. doi: 10.1016/j.ajhg.2008.07.008.
SLC19A2 (ENSG00000117479)
Oishi K et al. Targeted disruption of Slc19a2, the gene encoding the high-affinity thiamin transporter Thtr-1, causes diabetes mellitus, sensorineural deafness and Hum Mol Genet. 2002 Nov 1;11(23):2951-60. doi: 10.1093/hmg/11.23.2951.
SLC1A3 (ENSG00000079215)
Hakuba N et al. Exacerbation of noise-induced hearing loss in mice lacking the glutamate transporter GLAST. J Neurosci. 2000 Dec 1;20(23):8750-3.
SLC22A4 (ENSG00000197208)
Ben Said M et al. A mutation in SLC22A4 encoding an organic cation transporter expressed in the cochlea strial endothelium causes human recessive non-syndromic hearing loss Hum Genet. 2016 May;135(5):513-524. doi: 10.1007/s00439-016-1657-7. Epub 2016 Mar
SLC26A4 (ENSG00000091137)
Li XC et al. A mutation in PDS causes non-syndromic recessive deafness. Nat Genet. 1998 Mar;18(3):215-7. doi: 10.1038/ng0398-215.; Everett LA et al. Pendred syndrome is caused by mutations in a putative sulphate transporter gene (PDS). Nat Genet. 1997 Dec;17(4):411-22. doi: 10.1038/ng1297-411.
SLC26A5 (ENSG00000170615)
Liu XZ et al. Prestin, a cochlear motor protein, is defective in non-syndromic hearing loss. Hum Mol Genet. 2003 May 15;12(10):1155-62. doi: 10.1093/hmg/ddg127.
SLC30A4 (ENSG00000104154)
Erway LC and Grider A Jr. Zinc metabolism in lethal-milk mice. Otolith, lactation, and aging effects. J Hered. 1984 Nov-Dec;75(6):480-4. doi: 10.1093/oxfordjournals.jhered.a109990.; Huang L and Gitschier J. A novel gene involved in zinc transport is deficient in the lethal milk mouse. Nat Genet. 1997 Nov;17(3):292-7. doi: 10.1038/ng1197-292.
SLC33A1 (ENSG00000169359)
Huppke et al. Mutations in SLC33A1 cause a lethal autosomal-recessive disorder with congenital cataracts, hearing loss, and low serum copper and ceruloplasmin. Am J Hum Genet. 2012 Jan 13;90(1):61-8.doi: 10.1016/j.ajhg.2011.11.030.
SLC44A2 (ENSG00000129353)
Kommareddi P et al. Hair Cell Loss, Spiral Ganglion Degeneration, and Progressive Sensorineural Hearing Loss in Mice with Targeted Deletion of Slc44a2/Ctl2. J Assoc Res Otolaryngol. 2015 Dec;16(6):695-712. doi: 10.1007/s10162-015-0547-3.
SLC44A4 (ENSG00000204385)
Ma et al. SLC44A4 mutation causes autosomal dominant hereditary postlingual non-syndromic mid-frequency hearing loss. Hum Mol Genet. 2017 Jan 15;26(2):383-394. doi: 10.1093/hmg/ddw394.
SLC4A10 (ENSG00000144290)
Potter PK et al. Novel gene function revealed by mouse mutagenesis screens for models of age-related disease. Nat Commun. 2016 Aug 18;7:12444. doi: 10.1038/ncomms12444.;increased or absent threshold for auditory brainstem response seen in Slc4a10<tm1b(KOMP)Wtsi> homozygote (IMPC data, www.mousephenotype.org). Dickinson et al. High-throughput discovery of novel developmental phenotypes, Nature. 20…
SLC4A11 (ENSG00000088836)
Lopez IA et al. Slc4a11 gene disruption in mice: cellular targets of sensorineuronal abnormalities. J Biol Chem. 2009 Sep 25;284(39):26882-96. doi: 10.1074/jbc.M109.008102. Epub
SLC4A2 (ENSG00000164889)
Gawenis LR et al. Mice with a targeted disruption of the AE2 Cl-/HCO3- exchanger are achlorhydric. J Biol Chem. 2004 Jul 16;279(29):30531-9. doi: 10.1074/jbc.M403779200. Epub 2004
SLC4A7 (ENSG00000033867)
Bok D et al. Blindness and auditory impairment caused by loss of the sodium bicarbonate cotransporter NBC3. Nat Genet. 2003 Jul;34(3):313-9. doi: 10.1038/ng1176.
SLC52A2 (ENSG00000185803)
Johnson JO et al. Exome sequencing reveals riboflavin transporter mutations as a cause of motor neuron disease. Brain. 2012 Sep;135(Pt 9):2875-82. doi: 10.1093/brain/aws161. Epub 2012 Jun 26.
SLC52A3 (ENSG00000101276)
Green P et al. Brown-Vialetto-Van Laere syndrome, a ponto-bulbar palsy with deafness, is caused by mutations in c20orf54. Am J Hum Genet. 2010 Mar 12;86(3):485-9. doi: 10.1016/j.ajhg.2010.02.006. Epub; Srour M et al. Mutations in riboflavin transporter present with severe sensory loss and deafness in childhood. Muscle Nerve. 2014 Nov;50(5):775-9. doi: 10.1002/mus.24224. Epub 2014 Sep 16.
SLC5A5 (ENSG00000105641)
Bowl MR et al. A large scale hearing loss screen reveals an extensive unexplored genetic landscape for auditory dysfunction. Nat Commun. 2017 Oct 12;8(1):886. doi: 10.1038/s41467-017-00595-4.
SLC7A11 (ENSG00000151012)
abnormal auditory brainstem response seen in Slc7a11<tm1b(EUCOMM)Wtsi> homozygote (IMPC data, www.mousephenotype.org). Dickinson et al. High-throughput discovery of novel developmental phenotypes, Nature. 2016 Sep 22;537(7621):508-514. doi: 10.1038/nature19356. Epub 2016 Sep 14. ;
SLC7A14 (ENSG00000013293)
Giffen K et al. Mutation of SLC7A14 Causes Syndromic Hearing Loss. Assoc Res Otolaryngol Abs. 2020; 43:15.
SLC7A8 (ENSG00000092068)
Espino Guarch M et al. Mutations in L-type amino acid transporter-2 support SLC7A8 as a novel gene involved in age-related hearing loss. Elife. 2018 Jan 22;7. pii: 31511. doi: 10.7554/eLife.31511.
SLC9A3R1 (ENSG00000109062)
Kamiya K et al. An unusually powerful mode of low-frequency sound interference due to defective hair bundles of the auditory outer hair cells. Proc Natl Acad Sci U S A. 2014 Jun 24;111(25):9307-12. doi:
SLC9A6 (ENSG00000198689)
Kucharava et al. Sodium-hydrogen exchanger 6 (NHE6) deficiency leads to hearing loss, via reduced endosomal signalling through the BDNF/Trk pathway. Sci Rep. 2020; 10: 3609. doi: 10.1038/s41598-020-60262-5
SLITRK6 (ENSG00000184564)
Tekin M et al. SLITRK6 mutations cause myopia and deafness in humans and mice. J Clin Invest. 2013 May;123(5):2094-102. doi: 10.1172/JCI65853. Epub 2013 Apr 1.; Morlet T et al. A homozygous SLITRK6 nonsense mutation is associated with progressive auditory neuropathy in humans. Laryngoscope. 2014 Mar;124(3):E95-103. doi: 10.1002/lary.24361. Epub 2013 Dec 17.; Salime S et al. A novel mutation in SL…
SMARCC2 (ENSG00000139613)
abnormal auditory brainstem response seen in Smarcc2<em1(IMPC)J> heterozygotes (IMPC). Dickinson et al. High-throughput discovery of novel developmental phenotypes, Nature. 2016 Sep 22;537(7621):508-514. doi: 10.1038/nature19356. Epub 2016 Sep 14. ;
SMOC1 (ENSG00000198732)
Ono et al. Requirement of SMOC1, an Extracellular Protein, in Morphogenesis of the Middle and Inner Ear. Assoc Res Otolaryngol Abs. 2025; 48:574.
SMPX (ENSG00000091482)
Huebner AK et al. Nonsense mutations in SMPX, encoding a protein responsive to physical force, result in X-chromosomal hearing loss. Am J Hum Genet. 2011 May 13;88(5):621-7. doi: 10.1016/j.ajhg.2011.04.007. Epub; Schraders M et al. Next-generation sequencing identifies mutations of SMPX, which encodes the small muscle protein, X-linked, as a cause of progressive hearing impairment. Am J Hum Genet…
SMS (ENSG00000102172)
Park et al, Mutation of Spermine Synthase Leads to Hearing Loss. ARO 2022 (https://aro.org/wp-content/uploads/2022/10/Abstract_Book_2022-MWM.pdf)
SNAI2 (ENSG00000019549)
Sanchez-Martin M et al. SLUG (SNAI2) deletions in patients with Waardenburg disease. Hum Mol Genet. 2002 Dec 1;11(25):3231-6. doi: 10.1093/hmg/11.25.3231.
SNAP25 (ENSG00000132639)
Calvet C et al. Targeted deletion of synaptosomal-associated protein 25 (SNAP-25) impairs synaptic function of auditory inner hair cells. Assoc Res Otolaryngol Abs. 2019; 42:534.
SNAP91 (ENSG00000065609)
Kroll J et al. AP180 promotes release site clearance and clathrin-dependent vesicle reformation in mouse cochlear inner hair cells. J Cell Sci. 2020 Jan 22;133(2):jcs236737. doi: 10.1242/jcs.236737.
SOBP (ENSG00000112320)
Southard JL. Jackson circler, jc. Mouse News Lett. 1970;42:30; Calderon A et al. Cochlear developmental defect and background-dependent hearing thresholds in the Jackson circler (jc) mutant mouse. Hear Res. 2006 Nov;221(1-2):44-58. doi: 10.1016/j.heares.2006.07.008. Epub 2006; Chen Z et al. Jxc1/Sobp, encoding a nuclear zinc finger protein, is critical for cochlear growth, cell fate, and patterni…
SOD1 (ENSG00000142168)
McFadden SL et al. Age-related cochlear hair cell loss is enhanced in mice lacking copper/zinc superoxide dismutase. Neurobiol Aging. 1999 Jan-Feb;20(1):1-8. doi: 10.1016/s0197-4580(99)00018-4.; Ohlemiller KK et al. Targeted deletion of the cytosolic Cu/Zn-superoxide dismutase gene (Sod1) increases susceptibility to noise-induced hearing loss. Audiol Neurootol. 1999 Sep-Oct;4(5):237-46. doi: 10.1…
SORCS2 (ENSG00000184985)
Forge A et al. Disruption of SorCS2 reveals differences in the regulation of stereociliary bundle formation between hair cell types in the inner ear. PLoS Genet. 2017 Mar 27;13(3):e1006692. doi: 10.1371/journal.pgen.1006692.
SOX10 (ENSG00000100146)
Pingault V et al. SOX10 mutations in patients with Waardenburg-Hirschsprung disease. Nat Genet. 1998 Feb;18(2):171-3. doi: 10.1038/ng0298-171.
SOX2 (ENSG00000181449)
Kiernan AE et al. Sox2 is required for sensory organ development in the mammalian inner ear. Nature. 2005 Apr 21;434(7036):1031-5. doi: 10.1038/nature03487.; Dong S et al. Circling, deafness, and yellow coat displayed by yellow submarine (ysb) and light coat and circling (lcc) mice with mutations on chromosome 3. Genomics. 2002 Jun;79(6):777-84. doi: 10.1006/geno.2002.6783.
SOX9 (ENSG00000125398)
Barrionuevo F et al. Sox9 is required for invagination of the otic placode in mice. Dev Biol. 2008 May 1;317(1):213-24. doi: 10.1016/j.ydbio.2008.02.011. Epub 2008; Szeto et al 2022. SOX9 and SOX10 control fluid homeostasis in the inner ear for hearing through independent and cooperative mechanisms. Proc Natl Acad Sci U S A. 2022 Nov 16;119(46):e2122121119. doi: 10.1073/pnas.2122121119. Epub 2022…
SPNS2 (ENSG00000183018)
Ingham NJ et al. Mouse screen reveals multiple new genes underlying mouse and human hearing loss. PLoS Biol. 2019 Apr 11;17(4):e3000194. doi: 10.1371/journal.pbio.3000194. eCollection 2019 Apr.
SPRED1 (ENSG00000166068)
abnormal auditory brainstem response seen in Spred1<em1(IMPC)Ccpcz> homozygotes (IMPC). Dickinson et al. High-throughput discovery of novel developmental phenotypes, Nature. 2016 Sep 22;537(7621):508-514. doi: 10.1038/nature19356. Epub 2016 Sep 14. ;
SPRY2 (ENSG00000136158)
Shim K et al. Sprouty2, a mouse deafness gene, regulates cell fate decisions in the auditory sensory epithelium by antagonizing FGF signaling. Dev Cell. 2005 Apr;8(4):553-64. doi: 10.1016/j.devcel.2005.02.009.
SPTBN1 (ENSG00000115306)
Liu Y et al. Critical role of spectrin in hearing development and deafness. Sci Adv. 2019 Apr 17;5(4):eaav7803. doi: 10.1126/sciadv.aav7803. eCollection 2019
SPTBN4 (ENSG00000160460)
Bock GR et al. The quivering mutant mouse: hereditary deafness of central origin. Acta Otolaryngol. 1983 Nov-Dec;96(5-6):371-7. doi: 10.3109/00016488309132722.; Parkinson NJ et al. Mutant beta-spectrin 4 causes auditory and motor neuropathies in quivering mice. Nat Genet. 2001 Sep;29(1):61-5. doi: 10.1038/ng710.; Deol MS et al. Genetic deafness of central origin. Brain Res. 1983 Jan 3;258(1):177-…
SRF (ENSG00000112658)
SU50. Du et al. Srf is Required for Supporting Cell Cytoskeletal Architecture and Hearing. ARO 2024 (https://pmg.joynadmin.org/documents/1050/65c28571071d8c45f6583cd2.pdf)
SRRM4 (ENSG00000139767)
Nakano Y et al. A mutation in the Srrm4 gene causes alternative splicing defects and deafness in the Bronx waltzer mouse. PLoS Genet. 2012;8(10):e1002966. doi: 10.1371/journal.pgen.1002966. Epub 2012 Oct
SRSF7 (ENSG00000115875)
Ingham NJ et al. Mouse screen reveals multiple new genes underlying mouse and human hearing loss. PLoS Biol. 2019 Apr 11;17(4):e3000194. doi: 10.1371/journal.pbio.3000194. eCollection 2019 Apr.
ST3GAL5 (ENSG00000115525)
Fragaki K et al. Refractory epilepsy and mitochondrial dysfunction due to GM3 synthase deficiency. Eur J Hum Genet. 2013 May;21(5):528-34. doi: 10.1038/ejhg.2012.202. Epub 2012 Sep
STK11 (ENSG00000118046)
Men Y et al. LKB1 Is Required for the Development and Maintenance of Stereocilia in Inner Ear Hair Cells in Mice. PLoS One. 2015 Aug 14;10(8):e0135841. doi: 10.1371/journal.pone.0135841.
STRC (ENSG00000242866)
Verpy E et al. Mutations in a new gene encoding a protein of the hair bundle cause non-syndromic deafness at the DFNB16 locus. Nat Genet. 2001 Nov;29(3):345-9. doi: 10.1038/ng726.
STRN (ENSG00000115808)
Nadar-Ponniah PT et al. Striatin Is Required for Hearing and Affects Inner Hair Cells and Ribbon Synapses. Front Cell Dev Biol. 2020 Jul 15;8:615. doi: 10.3389/fcell.2020.00615. eCollection 2020.
STX4 (ENSG00000103496)
Schrauwen et al. Syntaxin 4 is essential for hearing in human and zebrafish. Hum Mol Genet. 2023 Mar 20;32(7):1184-1192. doi: 10.1093/hmg/ddac257.
SUCLA2 (ENSG00000136143)
Elpeleg et al. Deficiency of the ADP-forming succinyl-CoA synthase activity is associated with encephalomyopathy and mitochondrial DNA depletion. Am J Hum Genet. 2005 Jun;76(6):1081-6.doi: 10.1086/430843. Epub 2005 Apr 22.; Carrozzo et al. SUCLA2 mutations are associated with mild methylmalonic aciduria, Leigh-like encephalomyopathy, dystonia and deafness. Brain. 2007 Mar;130(Pt 3):862-74. doi: 1…
SUN1 (ENSG00000164828)
Horn HF et al. The LINC complex is essential for hearing. J Clin Invest. 2013 Feb;123(2):740-50. doi: 10.1172/JCI66911. Epub 2013 Jan 25.;increased or absent threshold for auditory brainstem response seen in Sun1<tm1b(EUCOMM)Wtsi> homozygote (IMPC data, www.mousephenotype.org). Dickinson et al. High-throughput discovery of novel developmental phenotypes, Nature. 2016 Sep 22;537(7621):508-514. doi…
SYNCRIP (ENSG00000135316)
abnormal auditory brainstem response seen in Syncrip<tm1b(EUCOMM)Hmgu> heterozygotes (IMPC). Dickinson et al. High-throughput discovery of novel developmental phenotypes, Nature. 2016 Sep 22;537(7621):508-514. doi: 10.1038/nature19356. Epub 2016 Sep 14. ;
SYNE4 (ENSG00000181392)
Horn HF et al. The LINC complex is essential for hearing. J Clin Invest. 2013 Feb;123(2):740-50. doi: 10.1172/JCI66911. Epub 2013 Jan 25.
SYNJ2 (ENSG00000078269)
Manji SS et al. A mutation in synaptojanin 2 causes progressive hearing loss in the ENU-mutagenised mouse strain Mozart. PLoS One. 2011 Mar 15;6(3):e17607. doi: 10.1371/journal.pone.0017607.
TBC1D24 (ENSG00000162065)
Rehman AU et al. Mutations in TBC1D24, a gene associated with epilepsy, also cause nonsyndromic deafness DFNB86. Am J Hum Genet. 2014 Jan 2;94(1):144-52. doi: 10.1016/j.ajhg.2013.12.004.; Azaiez H et al. TBC1D24 mutation causes autosomal-dominant nonsyndromic hearing loss. Hum Mutat. 2014 Jul;35(7):819-23. doi: 10.1002/humu.22557. Epub 2014 May 6.; Zhang L et al. A dominant mutation in the stereo…
TBCE (ENSG00000284770)
Rak K et al. Mutation of the TBCE gene causes disturbance of microtubules in the auditory nerve and cochlear outer hair cell degeneration accompanied by progressive Exp Neurol. 2013 Dec;250:333-40. doi: 10.1016/j.expneurol.2013.10.007. Epub 2013
TBL1Y (ENSG00000092377)
Di Stazio M et al. TBL1Y: a new gene involved in syndromic hearing loss. Eur J Hum Genet. 2019 Mar;27(3):466-474. doi: 10.1038/s41431-018-0282-4. Epub
TBX1 (ENSG00000184058)
Vitelli F et al. TBX1 is required for inner ear morphogenesis. Hum Mol Genet. 2003 Aug 15;12(16):2041-8. doi: 10.1093/hmg/ddg216.
TBX10 (ENSG00000167800)
Bush JO et al. The cleft lip and palate defects in Dancer mutant mice result from gain of function of the Tbx10 gene. Proc Natl Acad Sci U S A. 2004 May 4;101(18):7022-7.; Deol MS. Influence of the neural tube on the differentiation of the inner ear in the mammalian embryo. Nature. 1966 Jan 8;209(5019):219-20. doi: 10.1038/209219a0.; Wenngren BI and Anniko M. Age-related auditory brainstem respon…
TBX18 (ENSG00000112837)
Trowe MO et al. Deafness in mice lacking the T-box transcription factor Tbx18 in otic fibrocytes. Development. 2008 May;135(9):1725-34. doi: 10.1242/dev.014043. Epub 2008 Mar 19.
TBX2 (ENSG00000121068)
Hua et al. Frameshift variants in TBX2 underlie autosomal-dominant hearing loss with incomplete penetrance of nystagmus. medRxiv (2024) https://doi.org/10.1101/2024.07.18.24310488.
TCOF1 (ENSG00000070814)
Dixon J et al. Positional cloning of a gene involved in the pathogenesis of Treacher Collins syndrome. The Treacher Collins Syndrome Collaborative Group. Nat Genet. 1996 Feb;12(2):130-6. doi: 10.1038/ng0296-130.
TECTA (ENSG00000109927)
Mustapha M et al. An alpha-tectorin gene defect causes a newly identified autosomal recessive form of sensorineural pre-lingual non-syndromic deafness, DFNB21. Hum Mol Genet. 1999 Mar;8(3):409-12. doi: 10.1093/hmg/8.3.409.; Verhoeven K et al. Mutations in the human alpha-tectorin gene cause autosomal dominant non-syndromic hearing impairment. Nat Genet. 1998 May;19(1):60-2. doi: 10.1038/ng0598-60.
TECTB (ENSG00000119913)
Hale et al. The TECTB-C225Y Mutation Causing Autosomal Dominant Deafness in a Nicaraguan Family Enhances Sensitivity to Noise-Induced Hearing Loss in Ageing Mice. Assoc Res Otolaryngol Abs. 2025; 48:301
TESK2 (ENSG00000070759)
abnormal auditory brainstem response seen in Tesk2<em1(IMPC)J> homozygote (IMPC data, www.mousephenotype.org). Dickinson et al. High-throughput discovery of novel developmental phenotypes, Nature. 2016 Sep 22;537(7621):508-514. doi: 10.1038/nature19356. Epub 2016 Sep 14. ;
TFAP2A (ENSG00000137203)
Ahituv N et al. An ENU-induced mutation in AP-2alpha leads to middle ear and ocular defects in Doarad mice. Mamm Genome. 2004 Jun;15(6):424-32. doi: 10.1007/s00335-004-2334-z.
TFB1M (ENSG00000029639)
Raimundo et al. Mitochondrial stress engages E2F1 apoptotic signaling to cause deafness. Cell. 2012 Feb 17;148(4):716-26. doi: 10.1016/j.cell.2011.12.027.
TGFA (ENSG00000163235)
Wright CG et al. External and middle ear pathology in TGF-alpha-deficient animals. Am J Otol. 1996 Mar;17(2):360-5.
TGFB2 (ENSG00000092969)
Paradies NE et al. Developmental expression of the TGF beta s in the mouse cochlea. Mech Dev. 1998 Dec;79(1-2):165-8. doi: 10.1016/s0925-4773(98)00184-1.; Sanford LP et al. TGFbeta2 knockout mice have multiple developmental defects that are non-overlapping with other TGFbeta knockout phenotypes. Development. 1997 Jul;124(13):2659-70.
TGIF1 (ENSG00000177426)
Tateossian H et al. Otitis media in the Tgif knockout mouse implicates TGFbeta signalling in chronic middle ear inflammatory disease. Hum Mol Genet. 2013 Jul 1;22(13):2553-65. doi: 10.1093/hmg/ddt103. Epub 2013 Mar
THBS1 (ENSG00000137801)
Mendus D et al. Thrombospondins 1 and 2 are important for afferent synapse formation and function in the inner ear. Eur J Neurosci. 2014 Apr;39(8):1256-67. doi: 10.1111/ejn.12486. Epub 2014 Jan 27.
THBS2 (ENSG00000186340)
Mendus D et al. Thrombospondins 1 and 2 are important for afferent synapse formation and function in the inner ear. Eur J Neurosci. 2014 Apr;39(8):1256-67. doi: 10.1111/ejn.12486. Epub 2014 Jan 27.
THOC1 (ENSG00000079134 )
Zhang et al. THOC1 deficiency leads to late-onset nonsyndromic hearing loss through p53-mediated hair cell apoptosis. PLoS Genet. 2020 Aug 10;16(8):e1008953.doi: 10.1371/journal.pgen.1008953. eCollection 2020 Aug.
THRA (ENSG00000126351)
Affortit C et al. Hearing loss and cochlear sensory outer hair cell patterning defect in mice carrying a human mutation in Thra gene. Assoc Res Otolaryngol Abs. 2020; 43:86.
THRB (ENSG00000151090)
Forrest D et al. Genetic analysis of thyroid hormone receptors in development and disease. Recent Prog Horm Res. 1996;51:1-22.; Rusch A et al. Thyroid hormone receptor beta-dependent expression of a potassium conductance in inner hair cells at the onset of hearing. Proc Natl Acad Sci U S A. 1998 Dec 22;95(26):15758-62. doi:
TIMM8A (ENSG00000126953)
Jin et al. A novel X-linked gene, DDP, shows mutations in families with deafness (DFN-1), dystonia, mental deficiency and blindness. Nat Genet. 1996 Oct;14(2):177-80.doi: 10.1038/ng1096-177.; Tranebjaerg et al. A de novo missense mutation in a critical domain of the X-linked DDP gene causes the typical deafness-dystonia-optic atrophy syndrome. Eur J Hum Genet. 2000 Jun;8(6):464-7.doi: 10.1038/sj.…
TJP2 (ENSG00000119139)
Walsh T et al. Genomic duplication and overexpression of TJP2/ZO-2 leads to altered expression of apoptosis genes in progressive nonsyndromic hearing loss DFNA51. Am J Hum Genet. 2010 Jul 9;87(1):101-9. doi: 10.1016/j.ajhg.2010.05.011. Epub
TMC1 (ENSG00000165091)
Kurima K et al. Dominant and recessive deafness caused by mutations of a novel gene, TMC1, required for cochlear hair-cell function. Nat Genet. 2002 Mar;30(3):277-84. doi: 10.1038/ng842. Epub 2002 Feb 19.
TMC2 (ENSG00000149488)
Kawashima Y et al. Mechanotransduction in mouse inner ear hair cells requires transmembrane channel-like genes. J Clin Invest. 2011 Dec;121(12):4796-809. doi: 10.1172/JCI60405. Epub 2011 Nov
TMCO6 (ENSG00000113119)
increased or absent threshold for auditory brainstem response seen in Tmco6<tm1.1(KOMP)Vlcg> homozygote (IMPC data, www.mousephenotype.org). Dickinson et al. High-throughput discovery of novel developmental phenotypes, Nature. 2016 Sep 22;537(7621):508-514. doi: 10.1038/nature19356. Epub 2016 Sep 14. ;
TMEM126A (ENSG00000171202)
Meyer et al. Nonsense mutation in TMEM126A causing autosomal recessive optic atrophy and auditory neuropathy. Mol Vis. 2010 Apr 13;16:650-64.
TMEM132E (ENSG00000181291)
Li J et al. Whole-exome sequencing identifies a variant in TMEM132E causing autosomal-recessive nonsyndromic hearing loss DFNB99. Hum Mutat. 2015 Jan;36(1):98-105. doi: 10.1002/humu.22712. Epub 2014 Nov 28.
TMEM135 (ENSG00000166575)
Someya S et al. Role of Transmembrane Protein 135 in Cochlear and Auditory Function. Assoc Res Otolaryngol Abs. 2021; 44:176.; Kim M et al. Localization of Transmembrane Protein 135 in Mouse Cochlea. ARO 2023 (https://aro.org/wp-content/uploads/2023/02/Abstract_Book_COMBINED_2.20.23.pdf)
TMEM145 (ENSG00000167619)
Potter PK et al. Novel gene function revealed by mouse mutagenesis screens for models of age-related disease. Nat Commun. 2016 Aug 18;7:12444. doi: 10.1038/ncomms12444.;abnormal auditory brainstem response seen in Tmem145<em1(IMPC)Mbp> homozygote (IMPC data, www.mousephenotype.org). Dickinson et al. High-throughput discovery of novel developmental phenotypes, Nature. 2016 Sep 22;537(7621):508-514…
TMEM30B (ENSG00000182107)
Bowl MR et al. A large scale hearing loss screen reveals an extensive unexplored genetic landscape for auditory dysfunction. Nat Commun. 2017 Oct 12;8(1):886. doi: 10.1038/s41467-017-00595-4.
TMEM43 (ENSG00000170876)
Jang et al. A nonsense TMEM43 variant leads to disruption of connexin-linked function and autosomal dominant auditory neuropathy spectrum disorder. Proc Natl Acad Sci U S A. 2021 Jun 1;118(22):e2019681118. doi: 10.1073/pnas.2019681118.
TMEM51 (ENSG00000171729)
increased or absent threshold for auditory brainstem response seen in Tmem51<tm1b(EUCOMM)Hmgu> homozygote (IMPC data, www.mousephenotype.org). Dickinson et al. High-throughput discovery of novel developmental phenotypes, Nature. 2016 Sep 22;537(7621):508-514. doi: 10.1038/nature19356. Epub 2016 Sep 14. ;
TMEM63B (ENSG00000137216)
Du et al. The Cation Channel TMEM63B Is an Osmosensor Required for Hearing. Cell Rep 31(5):107596. doi: 10.1016/j.celrep.2020.107596 (2020).
TMIE (ENSG00000181585)
Naz S et al. Mutations in a novel gene, TMIE, are associated with hearing loss linked to the DFNB6 locus. Am J Hum Genet. 2002 Sep;71(3):632-6. doi: 10.1086/342193. Epub 2002 Jul 24.
TMPRSS2 (ENSG00000184012)
increased or absent threshold for auditory brainstem response seen in Tmprss2<tm2b(EUCOMM)Hmgu> homozygote (IMPC data, www.mousephenotype.org). Dickinson et al. High-throughput discovery of novel developmental phenotypes, Nature. 2016 Sep 22;537(7621):508-514. doi: 10.1038/nature19356. Epub 2016 Sep 14. ;
TMPRSS3 (ENSG00000160183)
Scott HS et al. Insertion of beta-satellite repeats identifies a transmembrane protease causing both congenital and childhood onset autosomal recessive deafness. Nat Genet. 2001 Jan;27(1):59-63. doi: 10.1038/83768.
TMTC4 (ENSG00000125247)
Choi et al, Evidence for Variants in TMTC4, a Novel Deafness Gene, in Human Hearing Loss and Unfolded Protein Response Activation. ARO 2022 (https://aro.org/wp-content/uploads/2022/10/Abstract_Book_2022-MWM.pdf)
TNC (ENSG00000041982)
Zhao Y et al. Exome sequencing and linkage analysis identified tenascin-C (TNC) as a novel causative gene in nonsyndromic hearing loss. PLoS One. 2013 Jul 30;8(7):e69549. doi: 10.1371/journal.pone.0069549. Print 2013.
TNF (ENSG00000232810)
Oishi N et al. Tumor necrosis factor-alpha-mutant mice exhibit high frequency hearing loss. J Assoc Res Otolaryngol. 2013 Dec;14(6):801-11. doi: 10.1007/s10162-013-0410-3.
TNFRSF11B (ENSG00000164761)
Kanzaki S et al. Resorption of auditory ossicles and hearing loss in mice lacking osteoprotegerin. Bone. 2006 Aug;39(2):414-9. doi: 10.1016/j.bone.2006.01.155. Epub 2006 Mar 24.; Zehnder AF et al. Osteoprotegrin knockout mice demonstrate abnormal remodeling of the otic capsule and progressive hearing loss. Laryngoscope. 2006 Feb;116(2):201-6. doi:10.1097/01.mlg.0000191466.09210.9a.;abnormal audit…
TNFRSF25 (ENSG00000215788)
Roche et al. Probing the Role of Epigenetics Mechanisms in Presbycusis Using a Genome-Wide Methylation Analysis. ARO 2024 (https://pmg.joynadmin.org/documents/1050/65c28571071d8c45f6583cd2.pdf)
TOP2B (ENSG00000077097)
Xia et al. Mutations in TOP2B cause autosomal-dominant hereditary hearing loss via inhibition of the PI3K-Akt signalling pathway. FEBS Lett. 2019 Aug;593(15):2008-2018.doi: 10.1002/1873-3468.13482. Epub 2019 Jun 26.
TOR1AIP1 (ENSG00000143337)
Fichtman et al 2019. Combined loss of LAP1B and LAP1C results in an early onset multisystemic nuclear envelopathy. Nat Commun. 2019 Feb 5;10(1):605. doi: 10.1038/s41467-019-08493-7. ; Lessel et al 2020. Two novel cases further expand the phenotype of TOR1AIP1-associated nuclear envelopathies. Hum Genet. 2020 Apr;139(4):483-498. doi: 10.1007/s00439-019-02105-6. Epub 2020 Feb 13.
TOX (ENSG00000198846)
Bowl MR et al. A large scale hearing loss screen reveals an extensive unexplored genetic landscape for auditory dysfunction. Nat Commun. 2017 Oct 12;8(1):886. doi: 10.1038/s41467-017-00595-4.Nakano et al. The Transcription Factor TOX Potentiates ATOH1 Activity and Regulates Hair Cell Maturation in the Hearing Organ. ARO 2024 (https://pmg.joynadmin.org/documents/1050/65c28571071d8c45f6583cd2.pdf)
TPO (ENSG00000115705)
Johnson KR et al. Hearing impairment in hypothyroid dwarf mice caused by mutations of the thyroid peroxidase gene. J Assoc Res Otolaryngol. 2014 Feb;15(1):45-55. doi: 10.1007/s10162-013-0427-7.
TPRN (ENSG00000176058)
Rehman AU et al. Targeted capture and next-generation sequencing identifies C9orf75, encoding taperin, as the mutated gene in nonsyndromic deafness DFNB79. Am J Hum Genet. 2010 Mar 12;86(3):378-88. doi: 10.1016/j.ajhg.2010.01.030.; Li Y et al. Mutations in TPRN cause a progressive form of autosomal-recessive nonsyndromic hearing loss. Am J Hum Genet. 2010 Mar 12;86(3):479-84. doi: 10.1016/j.ajhg.…
TRAM2 (ENSG00000065308)
Ingham NJ et al. Mouse screen reveals multiple new genes underlying mouse and human hearing loss. PLoS Biol. 2019 Apr 11;17(4):e3000194. doi: 10.1371/journal.pbio.3000194. eCollection 2019 Apr.;increased or absent threshold for auditory brainstem response seen in Tram2<tm1a(KOMP)Wtsi> homozygote (IMPC data, www.mousephenotype.org). Dickinson et al. High-throughput discovery of novel developmental…
TRIM37 (ENSG00000108395)
increased or absent threshold for auditory brainstem response seen in Trim37<em1(IMPC)Marc> homozygote (IMPC data, www.mousephenotype.org). Dickinson et al. High-throughput discovery of novel developmental phenotypes, Nature. 2016 Sep 22;537(7621):508-514. doi: 10.1038/nature19356. Epub 2016 Sep 14. ;
TRIM39 (ENSG00000204599)
abnormal auditory brainstem response seen in Trim39<tm1b(EUCOMM)Hmgu> homozygote (IMPC data, www.mousephenotype.org). Dickinson et al. High-throughput discovery of novel developmental phenotypes, Nature. 2016 Sep 22;537(7621):508-514. doi: 10.1038/nature19356. Epub 2016 Sep 14. ;
TRIM71 (ENSG00000206557)
Doetzlhoefer et al. TRIM71 Regulates Auditory Progenitor Cell Behavior and is Essential for Hearing. ARO 2023 (https://aro.org/wp-content/uploads/2023/02/Abstract_Book_COMBINED_2.20.23.pdf)
TRIOBP (ENSG00000100106)
Riazuddin S et al. Mutations in TRIOBP, which encodes a putative cytoskeletal-organizing protein, are associated with nonsyndromic recessive deafness. Am J Hum Genet. 2006 Jan;78(1):137-43. doi: 10.1086/499164. Epub 2005 Nov 21.; Shahin H et al. Mutations in a novel isoform of TRIOBP that encodes a filamentous-actin binding protein are responsible for DFNB28 recessive nonsyndromic hearing loss. A…
TRMT10C (ENSG00000174173)
Metodiev et al. Recessive Mutations in TRMT10C Cause Defects in Mitochondrial RNA Processing and Multiple Respiratory Chain Deficiencies. Am J Hum Genet. 2016 May 5;98(5):993-1000. doi: 10.1016/j.ajhg.2016.03.010.
TRPV4 (ENSG00000111199)
Tabuchi K et al. Hearing impairment in TRPV4 knockout mice. Neurosci Lett. 2005 Jul 15;382(3):304-8. doi: 10.1016/j.neulet.2005.03.035. Epub
TRRAP (ENSG00000196367)
Xia W et al. Novel TRRAP mutation causes autosomal dominant non-syndromic hearing loss. Clin Genet. 2019 Oct;96(4):300-308. doi: 10.1111/cge.13590. Epub 2019 Jul 10.
TSHR (ENSG00000165409)
Karolyi IJ et al. Dietary thyroid hormone replacement ameliorates hearing deficits in hypothyroid mice. Mamm Genome. 2007 Aug;18(8):596-608. doi: 10.1007/s00335-007-9038-0. Epub 2007; Li D et al. Distortion product otoacoustic emissions and outer hair cell defects in the hyt/hyt mutant mouse. Hear Res. 1999 Dec;138(1-2):65-72. doi: 10.1016/s0378-5955(99)00150-1.; O'Malley BW Jr et al. Hearing los…
TTC26 (ENSG00000105948)
Swiderski RE et al. A mutation in the mouse ttc26 gene leads to impaired hedgehog signaling. PLoS Genet. 2014 Oct 23;10(10):e1004689. doi: 10.1371/journal.pgen.1004689.
TTC8 (ENSG00000165533)
May-Simera HL et al. Ciliary proteins Bbs8 and Ift20 promote planar cell polarity in the cochlea. Development. 2015 Feb 1;142(3):555-66. doi: 10.1242/dev.113696.
TUB (ENSG00000166402)
Ikeda A et al. Genetic modification of hearing in tubby mice: evidence for the existence of a major gene (moth1) which protects tubby mice from hearing loss. Hum Mol Genet. 1999 Sep;8(9):1761-7. doi: 10.1093/hmg/8.9.1761.; Noben-Trauth K et al. A candidate gene for the mouse mutation tubby. Nature. 1996 Apr 11;380(6574):534-8. doi: 10.1038/380534a0.; Ohlemiller KK et al. Progression of cochlear a…
TUBB4B (ENSG00000188229)
Luscan R et al. Mutations in TUBB4B Cause a Distinctive Sensorineural Disease. Am J Hum Genet. 2017 Dec 7;101(6):1006-1012. doi: 10.1016/j.ajhg.2017.10.010. Epub 2017 Nov 30.
TUSC2 (ENSG00000114383)
Tan et al. Novel Role of the Mitochondrial Protein Fus1 in Protection from Premature Hearing Loss via Regulation of Oxidative Stress and Nutrient and Energy Sensing Pathways in the Inner Ear. Antioxid Redox Signal. 2017 Sep 10;27(8):489-509. doi: 10.1089/ars.2016.6851. Epub 2017 Mar 9.
TWNK (ENSG00000107815)
Morino H et al. Mutations in Twinkle primase-helicase cause Perrault syndrome with neurologic features. Neurology. 2014 Nov 25;83(22):2054-61. doi: 10.1212/WNL.0000000000001036. Epub
TXNL4A (ENSG00000141759)
Wieczorek et al. Compound Heterozygosity of Low-Frequency Promoter Deletions and Rare Loss-of-Function Mutations in TXNL4A Causes Burn-McKeown Syndrome. Am J Hum Genet. 2014 Dec 4;95(6):698-707. doi: 10.1016/j.ajhg.2014.10.014.
U2AF2 (ENSG00000063244)
abnormal auditory brainstem response seen in U2af2<em1(IMPC)J> heterozygotes (IMPC). Dickinson et al. High-throughput discovery of novel developmental phenotypes, Nature. 2016 Sep 22;537(7621):508-514. doi: 10.1038/nature19356. Epub 2016 Sep 14. ;
UBE2B (ENSG00000119048)
Bowl MR et al. A large scale hearing loss screen reveals an extensive unexplored genetic landscape for auditory dysfunction. Nat Commun. 2017 Oct 12;8(1):886. doi: 10.1038/s41467-017-00595-4.
UBE2G1 (ENSG00000132388)
Bowl MR et al. A large scale hearing loss screen reveals an extensive unexplored genetic landscape for auditory dysfunction. Nat Commun. 2017 Oct 12;8(1):886. doi: 10.1038/s41467-017-00595-4.
UBE2W (ENSG00000104343)
increased or absent threshold for auditory brainstem response seen in Ube2w<tm1b(EUCOMM)Wtsi> homozygote (IMPC data, www.mousephenotype.org). Dickinson et al. High-throughput discovery of novel developmental phenotypes, Nature. 2016 Sep 22;537(7621):508-514. doi: 10.1038/nature19356. Epub 2016 Sep 14. ;
UBE3B (ENSG00000151148)
Basel-Vanagaite L et al. Deficiency for the ubiquitin ligase UBE3B in a blepharophimosis-ptosis-intellectual-disability syndrome. Am J Hum Genet. 2012 Dec 7;91(6):998-1010. doi: 10.1016/j.ajhg.2012.10.011. Epub
UCN (ENSG00000163794)
Vetter DE et al. Urocortin-deficient mice show hearing impairment and increased anxiety-like behavior. Nat Genet. 2002 Aug;31(4):363-9. doi: 10.1038/ng914. Epub 2002 Jul 1.
USH1C (ENSG00000006611)
Ahmed ZM et al. Nonsyndromic recessive deafness DFNB18 and Usher syndrome type IC are allelic mutations of USHIC. Hum Genet. 2002 Jun;110(6):527-31. doi: 10.1007/s00439-002-0732-4. Epub 2002 May; Bitner-Glindzicz M et al. A recessive contiguous gene deletion causing infantile hyperinsulinism, enteropathy and deafness identifies the Usher type 1C gene. Nat Genet. 2000 Sep;26(1):56-60. doi: 10.1038…
USH1G (ENSG00000182040)
Weil D et al. Usher syndrome type I G (USH1G) is caused by mutations in the gene encoding SANS, a protein that associates with the USH1C protein, harmonin. Hum Mol Genet. 2003 Mar 1;12(5):463-71. doi: 10.1093/hmg/ddg051.
USH2A (ENSG00000042781)
Eudy JD et al. Mutation of a gene encoding a protein with extracellular matrix motifs in Usher syndrome type IIa. Science. 1998 Jun 12;280(5370):1753-7. doi: 10.1126/science.280.5370.1753.
USP30 (ENSG00000135093)
increased or absent threshold for auditory brainstem response seen in Usp30<em1(IMPC)Marc> homozygote (IMPC data, www.mousephenotype.org). Dickinson et al. High-throughput discovery of novel developmental phenotypes, Nature. 2016 Sep 22;537(7621):508-514. doi: 10.1038/nature19356. Epub 2016 Sep 14. ;
USP39 (ENSG00000168883)
abnormal auditory brainstem response seen in Usp39<tm1b(EUCOMM)Hmgu> heterozygote (IMPC data, www.mousephenotype.org). Dickinson et al. High-throughput discovery of novel developmental phenotypes, Nature. 2016 Sep 22;537(7621):508-514. doi: 10.1038/nature19356. Epub 2016 Sep 14. ;
USP42 (ENSG00000106346)
Ingham NJ et al. Mouse screen reveals multiple new genes underlying mouse and human hearing loss. PLoS Biol. 2019 Apr 11;17(4):e3000194. doi: 10.1371/journal.pbio.3000194. eCollection 2019 Apr.
USP43 (ENSG00000154914)
increased or absent threshold for auditory brainstem response seen in Usp43<em1(IMPC)Marc> homozygote (IMPC data, www.mousephenotype.org). Dickinson et al. High-throughput discovery of novel developmental phenotypes, Nature. 2016 Sep 22;537(7621):508-514. doi: 10.1038/nature19356. Epub 2016 Sep 14. ;
USP48 (ENSG00000090686)
Bassani S et al. Variants in USP48 encoding ubiquitin hydrolase are associated with autosomal dominant non-syndromic hereditary hearing loss. Hum Mol Genet. 2021 Sep 15;30(19):1785-1796. doi: 10.1093/hmg/ddab145.
USP53 (ENSG00000145390)
Kazmierczak M et al. Progressive Hearing Loss in Mice Carrying a Mutation in Usp53. J Neurosci. 2015 Nov 25;35(47):15582-98. doi: 10.1523/JNEUROSCI.1965-15.2015.;increased or absent threshold for auditory brainstem response seen in Usp53<em1(IMPC)Tcp> homozygote (IMPC data, www.mousephenotype.org). Dickinson et al. High-throughput discovery of novel developmental phenotypes, Nature. 2016 Sep 22;5…
VANGL2 (ENSG00000162738)
Strong LC and Hollander WF. Hereditary loop-tail in the house mouse accompanied by inperforate vagina and craniorachischisis when homozygous. J Hered. 1949;40:329-334; Montcouquiol M et al. Identification of Vangl2 and Scrb1 as planar polarity genes in mammals. Nature. 2003 May 8;423(6936):173-7. doi: 10.1038/nature01618. Epub 2003 Apr 30.; Deol MS. Influence of the neural tube on the differentia…
VTI1A (ENSG00000151532)
Bowl MR et al. A large scale hearing loss screen reveals an extensive unexplored genetic landscape for auditory dysfunction. Nat Commun. 2017 Oct 12;8(1):886. doi: 10.1038/s41467-017-00595-4.
WARS2 (ENSG00000116874)
Potter PK et al. Novel gene function revealed by mouse mutagenesis screens for models of age-related disease. Nat Commun. 2016 Aug 18;7:12444. doi: 10.1038/ncomms12444.
WBP2 (ENSG00000132471)
Buniello A et al. Wbp2 is required for normal glutamatergic synapses in the cochlea and is crucial for hearing. EMBO Mol Med. 2016 Mar 1;8(3):191-207. doi: 10.15252/emmm.201505523.
WDR45 (ENSG00000196998)
increased or absent threshold for auditory brainstem response seen in Wdr45<em1(IMPC)J> homozygote, hemizygote (IMPC data, www.mousephenotype.org). Dickinson et al. High-throughput discovery of novel developmental phenotypes, Nature. 2016 Sep 22;537(7621):508-514. doi: 10.1038/nature19356. Epub 2016 Sep 14. ;
WDTC1 (ENSG00000142784)
Bowl MR et al. A large scale hearing loss screen reveals an extensive unexplored genetic landscape for auditory dysfunction. Nat Commun. 2017 Oct 12;8(1):886. doi: 10.1038/s41467-017-00595-4.
WFS1 (ENSG00000109501)
Bespalova IN et al. Mutations in the Wolfram syndrome 1 gene (WFS1) are a common cause of low frequency sensorineural hearing loss. Hum Mol Genet. 2001 Oct 15;10(22):2501-8. doi: 10.1093/hmg/10.22.2501.; Young TL et al. Non-syndromic progressive hearing loss DFNA38 is caused by heterozygous missense mutation in the Wolfram syndrome gene WFS1. Hum Mol Genet. 2001 Oct 15;10(22):2509-14. doi: 10.109…
WHRN (ENSG00000095397)
Mburu P et al. Defects in whirlin, a PDZ domain molecule involved in stereocilia elongation, cause deafness in the whirler mouse and families with DFNB31. Nat Genet. 2003 Aug;34(4):421-8. doi: 10.1038/ng1208.; Ebermann I et al. A novel gene for Usher syndrome type 2: mutations in the long isoform of whirlin are associated with retinitis pigmentosa and sensorineural hearing loss. Hum Genet. 2007 A…
WRB (ENSG00000182093)
Vogl C et al. Tryptophan-rich basic protein (WRB) mediates insertion of the tail-anchored protein otoferlin and is required for hair cell exocytosis and hearing. EMBO J. 2016 Dec 1;35(23):2536-2552. doi: 10.15252/embj.201593565. Epub 2016 Jul
XIRP2 (ENSG00000163092)
Francis SP et al. A short splice form of Xin-actin binding repeat containing 2 (XIRP2) lacking the Xin repeats is required for maintenance of stereocilia morphology and hearing J Neurosci. 2015 Feb 4;35(5):1999-2014. doi: 10.1523/JNEUROSCI.3449-14.2015.; Scheffer DI et al. XIRP2, an actin-binding protein essential for inner ear hair-cell stereocilia. Cell Rep. 2015 Mar 24;10(11):1811-8. doi: 10.1…
XPA (ENSG00000136936)
Fujita T et al. Hearing Impairment in Xeroderma Pigmentosum type A. Assoc Res Otolaryngol Abs. 2020; 43:14.
YWHAE (ENSG00000108953)
Ingham NJ et al. Mouse screen reveals multiple new genes underlying mouse and human hearing loss. PLoS Biol. 2019 Apr 11;17(4):e3000194. doi: 10.1371/journal.pbio.3000194. eCollection 2019 Apr.
YWHAH (ENSG00000128245)
Buret L et al. Loss of function of Ywhah in mice induces deafness and cochlear outer hair cell's degeneration. Cell Death Dis. 2016 Apr 14;7:e2187. doi: 10.1038/cddis.2016.88.
ZBTB20 (ENSG00000181722)
Xie et al. ZBTB20 is essential for cochlear maturation and hearing in mice. Proc Natl Acad Sci U S A. 2023 Jun 13;120(24):e2220867120. doi: 10.1073/pnas.2220867120
ZCCHC14 (ENSG00000140948)
Ingham NJ et al. Mouse screen reveals multiple new genes underlying mouse and human hearing loss. PLoS Biol. 2019 Apr 11;17(4):e3000194. doi: 10.1371/journal.pbio.3000194. eCollection 2019 Apr.;increased or absent threshold for auditory brainstem response seen in Zcchc14<tm1a(KOMP)Wtsi> homozygote (IMPC data, www.mousephenotype.org). Dickinson et al. High-throughput discovery of novel development…
ZEB1 (ENSG00000148516)
Hertzano R et al. Cell type-specific transcriptome analysis reveals a major role for Zeb1 and miR-200b in mouse inner ear morphogenesis. PLoS Genet. 2011 Sep;7(9):e1002309. doi: 10.1371/journal.pgen.1002309. Epub 2011; Kurima K et al. A noncoding point mutation of Zeb1 causes multiple developmental malformations and obesity in Twirler mice. PLoS Genet. 2011 Sep;7(9):e1002307. doi: 10.1371/journal…
ZFYVE26 (ENSG00000072121)
Potter PK et al. Novel gene function revealed by mouse mutagenesis screens for models of age-related disease. Nat Commun. 2016 Aug 18;7:12444. doi: 10.1038/ncomms12444.
ZNF24 (ENSG00000172466)
Dionne L. at al. A spontaneous Zfp191 mouse mutation that alters 18 carboxyl terminal amino acids. MGI Direct Data Submission to Mouse Genome Database (MGD), MGI:5472018, (URL: http://www.informatics.jax.org), 2013.
ZNF469 (ENSG00000225614)
abnormal auditory brainstem response seen in Zfp469<em1(IMPC)Mbp> homozygote (IMPC data, www.mousephenotype.org). Dickinson et al. High-throughput discovery of novel developmental phenotypes, Nature. 2016 Sep 22;537(7621):508-514. doi: 10.1038/nature19356. Epub 2016 Sep 14. ;
ZNF775 (ENSG00000196456)
Ingham NJ et al. Mouse screen reveals multiple new genes underlying mouse and human hearing loss. PLoS Biol. 2019 Apr 11;17(4):e3000194. doi: 10.1371/journal.pbio.3000194. eCollection 2019 Apr.;increased or absent threshold for auditory brainstem response seen in Zfp719<tm1b(EUCOMM)Wtsi>, Zfp719<tm1a(EUCOMM)Wtsi> homozygote (IMPC data, www.mousephenotype.org). Dickinson et al. High-throughput dis…
